# Supplementary material for: The LL-100 panel: 100 cell lines for blood cancer studies
Source: Sci Rep. 2019 Jun 3;9:8218. doi: 10.1038/s41598-019-44491-x (PMC6547646; doi:10.1038/s41598-019-44491-x)
Supplement: Supplementary file 2 — Dataset 2 [file 41598_2019_44491_MOESM2_ESM.xlsx]

## Sheet: Table S1
Supplemental Table 1 Activities of TFs across LL-100 cell lines according to their CTFR activity scores
	DEL	SR-786	SU-DHL-1	SUP-M2	F-36P	HEL	OCI-M2	TF-1	CMK	ELF-153	M-07e	MEGAL	MKPL-1	UT-7	ME-1	MOLM-13	MONO-MAC-6	MUTZ-3	THP-1	U-937	EOL-1	HL-60	KASUMI-1	KG-1	NB-4	OCI-AML3	SKNO-1	BJAB	DAUDI	RAJI	RAMOS	VAL	BV-173	CML-T1	NALM-1	TK-6	EM-2	K-562	KCL-22	KU-812	LAMA-84	MOLM-20	NU-DHL-1	OCI-LY3	RI-1	U-2932	U-2946	DOHH-2	OCI-LY19
AHR_C	1.30342915144668	1.54483501623158	1.54611187338026	1.99804712402772	-0.838134949944182	0.258309570015905	-1.32300635445915	0.051527715584717	-0.279459891373714	1.0488072129876	0.0557176438661596	0.5344210257059	-0.70316227013505	-0.126472446360276	0.735470502206991	0.310636843290352	0.361226362842866	2.52407119641335	0.881628705291705	0.336725708281882	0.995796093581647	-0.796733045561493	0.869435089150095	2.42124536649044	0.272540649064545	0.150094225861843	0.282980409065493	1.53586773988443	0.636941950559474	-0.808650125135654	0.103701911364471	-0.179330749024429	1.51739406979937	1.30705318560713	1.34989837140724	1.00306418347578	-0.672870529181718	-1.54680618088077	2.27711278881001	0.268715948528765	0.709005526175081	1.6011902078465	0.85364485758864	-0.639088049179885	-0.864687646372766	-0.116041561386753	-0.0428245282531127	0.38281465794057	0.708765594903244
AR_A	3.59127301363651	3.64118944724245	3.73608966392605	4.3352688287959	3.29031691249446	3.69167613368363	3.69574432558458	3.44460061469602	3.39750362139364	3.89500693682517	3.4993093453456	2.05066141173534	3.09501407488494	3.55134296534066	3.42021967102867	3.59315700879765	3.03017322425523	3.91550935221253	3.59394919798081	3.09611834664754	3.38718623686915	3.52901294356155	3.29317425376454	3.17197665937235	4.20903887028866	3.63754697487665	3.90818913291659	2.63216284514547	2.55246595056565	2.83012881072229	2.20110662507161	2.11857456225911	2.46122855889998	3.48992807233977	2.48607659481512	3.06214270824068	3.29457088732205	3.62638527560652	4.31182585467238	3.43938569467132	3.89097736088574	3.66779450524062	3.30452110912395	2.89223308582959	2.48212406361069	3.32212315655638	1.82720148924838	2.1611476201137	2.720280410178
ARID1A_C	5.39770782698213	4.77614849422523	4.93483145168173	5.00686385244232	4.57216761911156	3.77264935598278	4.12190684106753	4.76875780411075	4.09118802930493	4.63081790413451	4.94756438668203	5.09628212486726	3.79785685868107	4.29442415047534	5.13550427846348	4.76865071843604	4.15409533138691	5.70223053524526	5.21311046696333	4.48936677225355	4.90798351638361	4.70190103487015	4.8352364729296	5.23607845119631	5.04150317146362	3.56006718449742	4.3541309124803	4.54680221513738	5.42100717945762	4.92804555249632	5.10504316348281	5.67261595365772	4.83674296917568	4.89335886412747	5.92019175242826	4.62923787033067	4.42527845062498	3.76795030962628	5.14600957628753	4.69407283036769	4.61266250548243	4.76488374432372	5.78190361452711	5.11919694367424	5.43311164919177	5.03797189537001	5.34361860778334	5.77808665903267	5.6122544118437
ARID1B_C	2.97349545629579	3.00331533520186	1.57155117901365	2.21814269268092	1.90860426579626	3.00852036097825	2.32982972049063	4.31335459694948	2.40694762927057	2.89657722494343	3.06068930517399	3.24891159639828	2.21387490454166	2.64761437400571	2.90258003855446	3.09940531647221	3.00938501196239	3.18460362538533	3.53128900893616	2.69784516794402	3.29156835056797	3.2259480148553	3.82551629775459	3.6899797849367	2.97459294692301	2.09362500639115	2.00315616710058	3.73678056954386	3.34426350194689	2.88979065907449	3.93388627990911	2.7809067806471	3.69321415381318	3.85740033209491	4.093273939963	4.34853472565163	2.45155926505562	2.51572870626398	3.72132947619713	3.71153830370327	3.32091809891	3.58412405993385	3.87467712758492	1.92020782017233	3.10597913241731	2.52680185226911	3.90810097035444	3.59895809647978	4.35700237669669
ARID2_C	4.79436667490099	4.72683524533917	5.03817312782066	4.03622969262141	3.62881712203169	4.30849361691494	3.10984124840834	4.07988087929387	3.44634816443397	4.15911500476222	3.8204404943187	5.03744939954925	2.73045268495229	3.17482380697034	4.24946017000986	3.61485675024316	3.61434914768294	4.179723145706	4.52262546044662	3.91367722713316	4.39803402340416	4.29812249289313	5.73538599966484	5.24643710560131	3.79682091322812	3.92424714513715	3.78461649180899	5.43764762250723	6.40493396756507	4.8235915003555	6.13373467799689	5.65854733058515	5.27203723196791	3.9978257035412	5.64900705046255	5.07548852909854	3.51200874090721	3.2999965990737	5.2801184277469	4.89090209369547	4.75557853813642	5.0770281027201	5.15722693372139	5.08469037651596	5.27804480030078	5.07700620694583	5.96656102933286	5.79429379086477	5.34874460153174
ARID3A_C	4.18868311070821	4.9894463262114	3.26195436342773	4.7557906405688	3.58784092655024	3.66688667531883	2.92749450827221	3.44664228544722	2.78414971022821	3.15090408790932	4.05807906722088	2.91896394806043	2.81536177042919	4.54768500984743	3.57393881276289	3.77848754453002	4.23135427466522	4.10536138271294	3.66230363998154	3.05088350664796	4.40859259918426	3.81693398842124	3.45884685706679	3.66968305754408	2.94790149780707	3.22836186475724	4.105637818693	3.80908463533215	3.91385665991164	3.77824012003973	4.4906998024843	3.92233141016268	4.60421055201223	4.64676627465781	4.75511739667365	4.10418203972288	3.76378121387466	2.76780917310118	4.63943860508217	3.59877144252607	5.53039070485428	3.26061565406695	4.7231213823957	4.57843991044524	2.91019447542541	3.07136654928387	3.43862955465806	3.68945529454587	4.19807765876404
ARNT_C	2.75178754353621	2.0920938733312	1.83043680785964	2.78453402792266	0.917602170048462	2.03737250650133	1.36312850184032	2.25187370846716	0.954179421190526	0.415901042817713	1.19971430303624	1.43763173742133	0.584101915343556	0.903244287525413	1.31742649902581	0.813487705727983	0.740355821665761	1.07687140303968	0.491910795447902	1.5711660539681	0.963928717652521	0.90691943394994	1.41487461165984	1.72252172326134	0.111869028842727	0.800151428003568	0.197912386720576	2.90425481815111	2.09063755154624	1.65910001011023	2.34425762069748	1.13650148492472	1.02070406645425	1.34974581396723	1.12122470717624	1.10254352867547	0.152621006739488	0.816046120084566	2.604484168201	2.72104962962577	1.64544045554847	2.04756726003812	2.09471572654204	1.6797533340009	1.0173149429772	1.12739974892203	1.26054650468084	2.50343820021777	1.49064325656216
ARNTL_A	0.736757228004767	0.991126516967443	0.391150250369272	0.654062714859684	0.630168847374145	0.392127780590932	0.478474453866265	0.164369007338362	-0.327218546706206	-0.173571797516561	0.059289115699241	-0.2095005787775	0.13665005608251	-0.413780911555637	-0.623440670462818	0.115858111472107	-0.102817151451422	-0.239621073745867	-0.498438885651622	-0.0709213265883726	-0.101319398665269	0.236965680198545	-0.150013162172527	0.862938532098359	0.725056805138471	-0.0320924469252987	-0.1104341508428	-1.58910084806562	-0.945115084326127	-0.41900408340228	-0.760442019946606	-0.98624854481111	0.00417957798259012	0.55463515995595	-0.0332621266176038	0.157535332639177	-0.181533986798461	0.103484855090697	0.101168581292224	-0.245582114321049	0.465358299524997	0.290385841078548	-0.39378080113153	-0.666866393995718	-1.15503298399161	-0.719179916795434	-0.83082340945312	-0.764571029277427	-0.617783454178891
ASCL1_C	-0.0878957751813591	-0.127594467971118	-0.718451937015014	0.206030332223464	0.173611316553892	0.38041190767629	-0.65672935435746	-0.248202263357146	-0.63735447524721	0.176427349376012	0.685977426239015	-0.127660819492118	0.216564757823167	0.0332112549038705	-0.784982544631742	-1.82160319154371	-2.93027976998567	-0.682390065003035	-1.24432427381049	-0.788824421489474	-1.05298535540373	-1.78081969213516	-1.3409066815526	-0.415756997711366	-1.01698767215746	-1.42676795649866	-1.45630064305352	-0.528657540885339	-1.53885568284925	-2.13875587318993	-1.9082962357303	-1.16823837432753	-1.09613725883473	1.09627467785975	-1.30142015983862	-0.0504056167441927	-1.93886548248746	-1.59284216727076	-1.37193271278584	-0.219068043061667	0.0311996196041833	-0.488984640907101	-1.21008460759947	-0.849023411874281	-0.968512230890176	-1.96769754389787	-2.70792923270136	-2.08582950556193	-0.785010422837317
ATF1_A	0.366340421223063	0.24263098606302	0.529235848945748	1.10237882753235	1.21932968537941	0.130287009904084	1.20587638544183	0.517692839295365	0.466748491779544	0.494695641338707	0.409752764558582	1.43390237655113	0.374852814803466	0.652533292091276	0.511533095379522	-0.547990224232164	0.563973559513904	0.58483431919012	0.617601865072342	0.0989911971145107	0.512924963997643	0.247553940673013	0.480285562996493	1.3387548256798	0.382448828083464	0.565497780799953	-0.193583651266003	0.373579514977562	0.848224079276581	1.20515102167257	1.03299076338188	1.38848373847849	1.11833874735206	1.69318997138161	1.59447572551247	1.08903370479977	0.298122900717374	1.16218000006358	0.393271697456661	-0.273862029395428	0.487368503716625	0.283879604507654	1.99393453616873	2.28578094902537	1.94129541050153	1.7201300049898	0.990298233298507	1.73886968423989	1.90568045538293
ATF2_A	1.6166743824504	0.843894045765613	-0.140616178408241	0.770207601346324	-0.353016831763021	-1.53443770819672	0.188693405650421	-1.24459680298751	-1.66785843781992	0.468200564862553	-0.118788722011948	-0.853424406152992	-1.18340523053558	-1.19950085108878	0.306649413694582	-0.221855804638102	-0.24083867651215	1.77850950499412	-0.319010288007002	-0.236847358559185	0.248647511041989	0.113023375925776	-0.302580903442495	-0.686245044302237	-0.411827507348572	1.70820769403932	-0.64263911167136	-2.50005733639516	-1.25003524179603	-1.45743867571968	-1.23936512512689	-1.01666108024154	-0.843941636075997	-0.949113901666332	0.212445043225286	-1.02433775329967	-1.45673834169237	0.140885389425494	-0.318063711925458	-0.356775723690466	1.48944137660891	-0.214791586337952	-0.0358024224022814	0.688931460767908	-1.51318552203437	-1.48468968451133	-2.44299765285926	-1.1833570482735	-0.583033135288843
ATF3_C	-5.18558717049294	-5.6694925921606	-5.19639769700702	-5.60807405095172	-3.55085825885692	-4.49044842742499	-4.38467248014635	-3.82808692433855	-3.58601296061037	-4.60455941765559	-4.20364911612739	-4.195715477963	-4.31099319485928	-3.94380903155155	-4.33834461235827	-3.95159320503674	-4.12911900041043	-5.11133748839187	-3.47795550118625	-4.11012110885435	-3.48825176092266	-4.16374750706083	-4.06906859907374	-4.32626218421435	-3.36388498895843	-3.53075184187805	-3.65100701396365	-3.75169776407679	-3.57471507211511	-3.982180309491	-3.87491766189854	-3.79291348212868	-4.24126617992204	-4.21073177852758	-4.022812028554	-4.29744438858093	-3.81898448869522	-3.25075880326272	-4.678387386443	-4.42926475820036	-4.24942207640482	-4.85900365668798	-4.5223286263717	-3.65402921139959	-3.58075427776614	-3.88511604421812	-3.5399478212791	-3.87352887375102	-3.93350407616381
ATF4_A	4.13586168069951	2.01806019650111	1.24544898283999	2.24131016574219	2.03462784656757	-0.171653963943219	0.698192862413609	1.20599723220654	0.598545172757617	0.481319970329761	-0.0960438519440312	-0.598349966231523	0.489055696725606	1.05539181340845	-1.05405637838763	0.288021693843689	1.0761589438021	1.41550982539831	1.22315941212006	0.384695891516592	1.36656448772632	2.84175828355583	0.0982134686024564	1.04976650658978	-0.137998943405715	1.90493415116865	0.423807801890999	0.233525962162933	2.13083562068993	0.243754873231296	2.29605497369196	0.186031436839799	0.0897933637786772	0.145466254718212	1.06248793588549	-0.825245320654058	0.395916125545936	1.57384678113874	2.06024975273524	0.219192534878447	3.70203014686037	-0.816652144195904	1.36627589419187	1.46014379888772	0.0897121101577055	-0.0224190676134181	0.602728645269898	0.931547243432427	0.0839741698582005
ATF7_C	3.6656639487221	3.35896630591548	3.28742923142291	3.48509296280159	3.29413783161301	2.76757551193174	3.67943754193453	2.90498765665518	2.10926677547307	2.15605022654225	2.63571977910681	2.94797577772454	2.94006586426388	3.05441013888945	1.98087186307067	1.79889753027434	2.24937764041006	2.00893478508623	2.89362771226561	2.05940606851424	2.18009548183339	2.93789648633421	2.3456025159821	2.9348761307362	1.96261545685025	2.2084429856518	1.92408537418736	4.33825885538804	3.40843821908377	3.46913427136231	4.36986276058256	3.43969871697812	2.29831035843436	3.45758786823151	2.93702502184717	4.1437391298865	2.42144195209906	3.65741464427609	3.11690438672179	3.42411572841645	3.85662025680698	3.31802104926385	3.71097487553323	3.09782928584374	3.81879610335106	2.93407970362195	3.86711247274019	4.06607964371703	2.61855688629285
BACH1_B	2.16018276111642	2.35530122590219	1.79090111319002	2.40329775307987	4.01013509494471	2.96982979790843	2.61689667814745	3.80297809248835	3.35777309684035	3.4147522734952	2.61597554804824	4.14082524043145	2.82175903579851	3.40811319813471	3.56107435013241	3.48701120610336	3.64380863905357	3.53044310692872	3.72214875201652	3.52261697906124	3.36605759172908	3.50718693215514	2.95693275224428	4.45834206519618	3.30607450609522	3.09299599493657	3.21707176903268	2.69261991394986	3.11282914190165	3.75620954628269	3.22931839861986	2.09003302366598	3.21236097580198	3.08618970600528	3.60603897775935	3.25889814656166	3.59581499467281	4.31061733612148	3.70390473528099	3.29558910382499	4.15128666346524	3.35478021397285	2.59777910941244	2.52261932464451	2.47028821712699	2.81361093011527	2.17454628115726	2.69909047825854	2.29752272311851
BACH2_C	2.27180263682273	2.63806976736941	2.12021132986986	2.59095820572834	2.45294291448195	3.52396360677395	1.37793488406741	2.73581087639604	2.54742721043576	3.63629023117003	2.41375684201684	3.77063752300494	1.99339319106303	2.96514314846537	2.43144418897149	3.10607049093317	3.22691362809766	3.55941639586955	3.41642274281476	3.49397997762455	2.54022772719454	3.02351757973035	2.24198217455241	2.73018446567866	2.9070452872877	1.9246306595187	2.16717195986489	5.64758619576134	5.27906397580067	4.61793840313871	5.99194791718947	5.55827615657748	3.71381700600576	2.91539772403994	4.53477570502233	3.62480234708621	2.8086727509064	1.45570676858593	3.30248793554905	2.17803568962495	3.4764731509601	2.9595643496343	4.75203695503624	5.85109578203916	5.7651881725337	5.22827961468598	4.84228420247475	5.46415768149279	3.54605464469697
BATF_C	3.08043200190797	3.17066763818509	2.78820154140558	3.45201932487491	2.27543019803245	1.45182543530144	0.350120068851751	1.28142951223241	0.822100490403929	2.65052371040999	0.768012866606245	1.39154223108812	0.32275319988886	1.71930144489761	1.86666559209048	2.33124816889148	2.50487909145133	3.36994561236282	1.70380232610505	1.87029568331262	2.94590303407404	1.37663703078326	1.3836878120051	2.93417197615842	1.9345983083762	1.75366285625168	2.22029093808147	1.91700039105341	2.82589318007705	3.62581806929934	1.54567537896459	3.66880842551071	1.41461408900456	2.43701639969457	2.65568375354975	2.2178305193472	1.60629302620802	0.541024629265408	2.27554657232128	1.90177559080578	2.66023041304319	2.47183640961869	3.6529168554717	5.4745431482233	3.65533807570353	3.73173147513603	3.11167798610949	2.14526450844735	1.96101979309886
BCL11A_C	2.19755550039292	2.15689420342467	1.55276890429806	1.80781467595134	1.07077663293238	0.725637664924441	0.801490520012761	2.21091175981057	0.852334457454982	2.45909971987237	1.5625742368447	3.3449534810067	0.750705778061952	1.21607178900904	2.26915549835126	1.79579952938712	1.17422518025075	1.83629940182257	2.09374104130262	2.67206615222577	1.48826251453	2.21442135958487	2.91620743810876	2.98900607443143	2.09021251094274	0.843561870400497	1.52263768700648	2.64059170713973	3.71317332642105	4.18510631271902	4.82480616079671	3.45864537718546	2.74665459697826	2.13905496352851	4.02232286882725	2.51005653062765	2.02628515146445	-0.809923097976901	1.38237077792532	1.70167548190585	1.88141861833236	2.52420954939512	3.6772694632851	5.70124210959611	3.88952522354661	3.63992026837359	3.04603073795478	3.50415240306175	3.83529109919551
BCL3_C	5.42270189882725	5.51908086164372	4.87651492255054	5.76738506427751	3.76996539758261	2.68440943295614	4.50057692500708	3.50012061409078	3.00575061727635	3.53808513111013	4.34066260109934	4.08583953390057	4.84892961707119	4.67297043550336	3.58918451146612	3.40254283959647	3.37925873540283	4.68483257548261	3.4925463786421	3.65170268374537	3.83860846454815	3.42026133320072	3.30604706621924	4.45106101493284	3.57009847870293	3.31724644213786	4.42966332119823	2.7304316774927	2.08534245178247	3.16271169683494	2.88854493795952	2.98480608920588	3.37825244154715	4.30147129867144	3.7118576994963	3.92427556126865	3.58048702503548	4.01720644830859	4.15634046853793	2.86792448441359	4.56565155196847	3.64529342221365	4.0152616355302	4.40518181341625	3.92974202386304	3.05105581640509	2.17935537415237	2.49717914415812	3.80556226847958
BCL6_C	-5.87709720928862	-6.24693576786039	-4.69038657076365	-5.98572076203851	-1.91179128081135	-2.5903025695303	-2.36536004035005	-2.80143813268213	-1.81093111061716	-4.46888610141813	-3.30091615796987	-3.40846516721656	-3.00595322573133	-2.63310527593101	-4.29540714941263	-3.63032684368428	-2.72934048405489	-5.41599871518326	-2.92861193832468	-4.07184717985909	-4.09327903856986	-2.95279513267793	-3.30374453319627	-4.82949480917075	-3.18106751905584	-2.75527493479907	-3.30364203824059	-3.89422141928912	-5.48827887899644	-4.42673702506726	-5.89843205845891	-5.11594640855636	-4.49400993007198	-3.79309376390127	-4.00811255211251	-3.99000665377644	-3.07664632032461	-1.55570767540367	-4.48954012101882	-3.2465301443224	-4.02367168904764	-3.57657298748349	-5.14400736636694	-5.91720538045658	-4.48968799097773	-4.96764211860488	-4.4227051445669	-4.82898131462622	-4.36512237147698
BHLHE22_C	0.158879253358024	0.69660924729118	-0.371336449328759	0.366994535139231	0.234326791460893	0.96715389223276	0.551071601948328	0.436374171965865	0.587483221760261	-0.701829758548012	0.406000036416494	-1.30748307832081	0.434842999808359	0.709742613986776	-0.75163205369162	-1.24289088928127	-1.15998837768797	-1.46845980935081	-1.38641894181101	-0.781535899016549	-1.22732036628467	0.187024629459187	-0.381592241818363	0.0182620206673599	-1.67690158584145	-1.12998235571764	-0.350739884980864	-2.63447884279418	-2.23637353277441	-2.10156499239372	-2.0395590296067	-2.39663171344967	-1.97983006211956	-2.11029956667335	-1.5358756595291	-3.17089505492763	-0.466486196128248	0.813688830508474	-1.17778002379814	0.403181624506192	-0.3407063246103	-1.39716848990842	-2.54555192355844	-1.32083336076876	-1.72585435611679	-2.02961458594761	-1.84063079097908	-1.90952340878088	-1.7978177663409
BHLHE40_C	-6.00947154730614	-5.89901593892416	-5.57656028366727	-6.28489307147628	-4.94901223331062	-4.50229216404646	-4.31780760549689	-4.33177365727767	-4.42622561894721	-5.45130642525288	-5.6907763817171	-5.21563446124005	-4.28680721360048	-5.27530185946669	-3.36008335047868	-4.18273050385205	-3.6283928172618	-5.61644148180373	-3.31579175318738	-4.19263707645829	-4.48842976255082	-3.53571677889008	-3.48390643924894	-4.31292069877312	-3.36946953163835	-3.98561732821662	-4.35378014597583	-4.86882798034616	-4.32643123146784	-5.12241108162801	-4.82141048972245	-4.75886430696823	-3.39761433998111	-4.37270500940076	-3.1312306024312	-3.94358571718033	-3.60242560623928	-4.49335878942827	-5.14450025645395	-4.69959963848447	-6.73665263725766	-3.63433621226255	-5.64517477152245	-5.33332820857789	-5.63262543439282	-5.39060072314851	-4.26937815279504	-4.46110338848199	-3.74981502761783
CDX2_A	-2.44768344861245	-3.1011097601631	-2.70876248687404	-2.79578900473779	-2.37068792210443	-2.76420224098077	-3.1599545867645	-3.21182532431842	-2.44748015059511	-3.10540987779019	-3.1468685543379	-2.7427036894963	-3.35628085301261	-3.01411925762461	-3.25701617767711	-2.85486607808339	-3.12003184241485	-1.95412285963331	-2.87756234086462	-3.08945849278989	-2.75724292997394	-2.43841248998133	-3.0124539781073	-3.1993686991476	-2.8413823735095	-2.97431364483816	-2.45221803134556	-3.38419796736518	-3.31332036860145	-3.43982998185295	-3.90875652932089	-3.32050995716168	-3.28927643892845	-2.6144230637609	-3.13734900854762	-2.80358365339156	-2.69261836110973	-2.6482739185448	-3.77990590298715	-3.56701549482269	-2.31512068863532	-2.28202462063544	-3.45003837283706	-3.77598635723368	-3.1862327632938	-3.59283552078359	-3.76728280014594	-3.51681902502785	-3.57209677667635
CEBPA_A	0.603016020424773	0.537571880805375	0.240633343651431	0.216551679560414	0.870065049021352	-0.712102874275085	-0.923921551613502	-0.344993097316403	-0.836966407481384	0.507988777754156	-0.447398231799122	0.46139586967689	-0.117134589159064	0.0270982538168199	0.983152658482271	2.78925670479064	2.30956149408553	2.55395981490103	2.85252375372222	1.70803952949074	1.23523584845483	0.493742163880513	0.615466393383794	0.0721973220151728	0.839405506563624	1.78761753638846	1.02477919004933	-0.849867255576202	-1.07587362044987	-0.312947675868955	0.0188475730959077	0.378996600290801	0.174311283543401	0.326091367890609	0.360973369385656	0.487965256037482	1.0469042005705	-0.713390460852069	0.423512349762034	-1.00980151051191	1.28521447185415	0.890353609871945	-0.550018646666115	0.26718814014981	-0.428472112122809	-0.643087108279011	-1.00090639908071	-0.580271642673913	-0.35310594186491
CEBPB_A	-0.977584929863271	-0.937564560768008	-0.95949985643167	-1.01380398341611	0.588934718475173	-1.48269611544098	-1.67180575713684	-1.25382772464909	-1.01109446846669	-0.39484320855899	-1.02710821981473	-1.81593994783511	-0.20669553498371	-0.872695447213479	-0.985579302395504	0.0766117158401289	0.607857697138886	1.96776239826506	-0.848970024005885	-1.22188625080273	0.0382098012678745	-1.51540809341756	-0.953172151475141	-0.682210580922628	-1.25781732582285	0.314996715180307	-0.635253876969914	-3.00663982975309	-2.09969928698074	-2.56430142525928	-1.52772610057533	-2.56715550838888	-1.69745259300451	-2.93168453258438	-1.38466763982876	-3.42411124569607	-0.905134417083333	-1.51570517924771	-1.18482169229482	-1.58899293655022	0.695389288832637	-0.455038066912503	-2.49968803274943	-1.8720427623416	-2.95369024523668	-2.60752547962502	-2.63572514567546	-2.77405828606621	-1.63279585581265
CEBPD_B	-0.0620911978191285	-0.200925986097166	0.17003459510108	-0.297111909941075	0.153095907750804	0.0220413842164543	-0.282576705272217	-0.169557479697351	-0.64015716660276	-0.45439069468548	-0.309906494510398	-0.853110954329781	0.15135441923359	0.365068450823737	-0.0247271068346108	0.273910845612361	0.0656206862686444	0.738811193597898	-0.0253184434111564	-0.00928197992054385	-0.666296355847376	0.163906717837498	-0.801388089957181	-0.131496418987172	-0.289711295034328	0.300855977754192	-0.707517500726875	-0.924119580571924	-0.729174032631533	-0.874824078102013	-0.62802397024383	-0.826057304938786	-1.21127844575631	-0.079953689248555	-0.74438323590694	-0.444623653769946	-1.15518204984947	-0.19635960298009	-0.409431457558349	0.213638252549387	1.13072167046355	-0.830236178807393	0.194162740567226	-0.819572251025278	-0.615330382820981	-0.966100668124519	-0.994906823065537	-0.912014492462728	-0.491766412681661
CEBPG_C	3.49542088220578	3.13602130842362	2.60411897984298	2.99696556937438	3.13170415029852	3.65324732216936	1.7777263803418	2.62719198433895	2.11772736928226	2.80212481379266	1.93501935726811	3.48578870581755	1.58289308115304	2.56754575055144	1.95504255943556	1.97745674691156	2.01895961590755	2.25952222263532	2.49473492403801	3.34007279916042	1.95156402079463	3.72985130042862	1.81131991237129	1.97199439332894	1.55353844475318	1.32515975517436	1.12280144980659	3.44727877136533	3.4956944876962	2.34846154425738	3.19250904141818	2.79827433434706	2.60460375336758	2.1908038705829	3.38663750734173	2.24357729437117	0.963200491700529	2.62201202801339	3.60584530579362	2.60885067136263	3.45931722593239	2.91368052009093	2.83033839404106	2.95024294376955	2.26362904568371	2.44207991935841	2.2979125878702	3.44513368347154	3.06591217392507
CLOCK_C	0.412027406820605	0.399477773645386	0.0856107922046622	0.288611409971778	0.184886464536249	1.33920037466931	0.764843885850072	-0.00144330282655885	-0.431924933604698	0.723501022120832	0.0944492413493792	0.4027843669794	-0.554187174970944	0.320806383622204	-0.251367692151727	-0.085557001763913	-0.33571526133474	0.909097883573822	0.156279297194762	0.514663229029581	0.25186144995108	-0.364008868476847	0.0860630552223952	0.756915275886152	-0.0516215641755001	0.527780380174864	-0.357319310341	0.291127838034147	-0.611322644242415	-0.469005031135912	-0.748664965795138	-0.745925555174503	0.680979123211639	1.41636545366671	0.307019746682557	0.796503750291266	-0.701709435577254	-1.03396326056554	0.361014400245325	0.361020715018094	1.02662421553057	0.499614286440974	0.646852668522008	-0.549425614273426	-0.171459920203644	-0.566151015928781	-0.203244596154287	-0.539831487714951	0.476998088560296
CREB1_A	-0.857915507496088	-0.639800201880647	-2.01453545235402	-0.182883204410984	1.08613975811185	-0.387735649835458	-0.611305260572088	-0.948996785831557	-0.426215325238093	-1.02802035238247	0.247481857195106	-0.867447187631499	-0.268069782647888	-0.26735048342853	-0.168116120089354	0.177743713478849	0.213500236432992	0.828148023434688	0.158983053717264	-0.45093375628697	0.0487870569868236	-0.65478868526929	-0.480928319111521	-0.266879379654109	-0.509091730986468	-0.00468966680164442	0.0259180870824535	-1.55410414611747	-1.35968683393428	-0.802762169087068	-1.29050279556364	-0.575802997316582	-0.766394023736585	-0.688154630898607	-0.62874729592082	-0.86223966417497	-0.430069658404808	-1.15603837591721	-0.405404157260816	-0.826572158062875	0.375344977935332	-0.82806875327499	-0.702097040787095	-0.829362706670956	-0.0997622010076404	-0.25311298279956	-1.12083500045601	-0.665329979051913	-0.404659885883315
CREB3_C	3.91422360901968	4.78493147720137	3.39870145202145	4.2165563548968	5.07911637490435	4.93452080348201	4.59224214092031	4.64840778964201	4.71508512113251	4.70329071097786	4.72945164530617	4.16904996742272	5.33498296674747	5.03670884489758	4.01478523940811	4.29164159973743	4.3134943167194	4.68556055112771	4.56698987616143	4.32337488896674	3.60920928631536	3.5128690539177	3.95892820349814	4.18006042567718	4.0468498769871	3.958682831954	4.59456382738586	2.72008233288396	2.53255405400089	3.39837339945763	2.50471392728165	2.69303634447897	3.32225144557088	3.75371644952628	3.80578046243443	3.86731270240235	4.7418260149036	4.64567522903534	4.03340403715704	4.50143386241984	5.24274312698709	4.45558451871726	2.89322444553799	3.44340612472805	2.75114587095352	3.06162869577617	2.72600711248676	2.55223451016407	3.14069620212786
CREB3L1_C	3.2832956626187	2.64029843483618	3.44552550305131	3.91471051621382	4.4754588386987	3.6536266311635	3.91282205576602	3.78350400963422	2.81022522871369	2.53251251061553	3.84928690320893	2.59968676770647	3.53933801189718	3.39430534993813	2.21219926783782	3.41893135075722	3.44842438225933	3.30413964188419	3.62089392948231	2.27746195246353	2.5922418990596	1.74704827899092	3.10963750642249	3.21221097787363	3.25361565173178	2.96761364667506	3.24334049403463	1.63154362460412	1.00993029562934	1.65802474121444	1.93157329049065	1.40218644426724	1.63798701659511	1.68545853918453	0.963726344475595	1.39315470316221	3.16692913835169	3.29204345466247	4.15940391032625	3.66650500667793	4.30279934168683	3.40362096810096	1.4975392972551	2.62039907660005	1.45460392440847	1.89695870330131	1.50150456483327	1.03915073929112	1.92127461191484
CREM_C	3.14535051956887	2.80516844032805	3.42426487050687	2.96036741125173	3.48896089559858	2.96473819217051	3.55460091726258	3.36834095186852	2.2860202273267	2.586638960568	2.99213392196368	3.0471761179036	2.81451431887529	3.33594793165809	2.28643268169314	2.76772200820523	2.47077296574181	3.29508563813787	3.22286071076668	2.50465417758965	2.37536473440894	3.22388732101334	2.47233838111496	3.9217127830901	3.18104323506308	2.25657945139458	2.30765865682718	2.79248238135138	3.15508167130975	3.19583361592385	3.99229089515044	2.55456874070885	3.04265553753726	2.95493083682684	3.37087963993902	2.92375218370254	2.56830930967297	3.46658954788346	3.86302329342535	2.79675752692997	3.8661206025194	3.06506039110573	3.51204587922672	3.42587684981139	3.78633483004113	3.62760500075362	3.65530605415937	3.10964249552888	2.58112204520217
CTCF_A	0.57520933387693	0.162428778327754	1.28650055471095	0.57020346198824	-0.0928376090862632	-0.33411404536523	1.37096136773803	1.7017810719336	-0.343009649404053	-0.0332106651690392	1.2263812903769	0.392667750948412	0.420318836460484	0.135972405566303	-0.0807879040244746	0.710786764522023	0.518992498475826	0.742489708423205	1.03427833937979	0.0628883728139119	0.606435306086455	0.448767890099858	0.552191237860762	0.185122618586778	0.395903049128528	0.552233040080313	0.212581038728616	-0.0117127679848832	0.339603372610057	-0.53418264433246	-0.844256651658354	-0.474831575949707	0.672175596774903	1.70563600333963	0.541479973558943	0.663729983203622	0.711374820975343	0.862017867851574	0.744967407969754	1.01495432284947	1.37466854946248	0.144691373018439	0.719330810411127	-0.421940818681252	-0.43385925697303	-0.461252595772039	-1.25887761846798	-0.650386865492132	-0.00389333518772051
CTCFL_C	1.43376000080053	1.32206663722099	2.10609160701779	1.23022670751362	1.82466560611009	1.4838362846269	2.09127177639404	1.09456234855977	0.877897536517581	3.27803442462431	2.5949865436451	2.6466271276888	1.55985459372684	1.69973479048142	2.01035426432637	0.922144848661971	0.995760146598947	2.3393322207219	1.4861497215594	2.40947640250544	1.46416797558337	1.3513546120572	2.08243981775031	2.30118181620877	1.10502891309975	0.714683585108677	1.82251369399315	1.58573018080314	-0.26000103022292	0.98177878198008	1.18758023633674	0.795463031394779	0.922218672738468	3.85082511332148	2.02372615154914	2.20327930727863	1.74569368489674	2.10070441600396	3.55216218072567	1.70014532957673	2.42776536039287	2.47621483003189	0.956144910634834	0.452228618875167	1.6546498671868	0.536107923847203	0.59368259719017	0.872151524896367	0.898805286934464
CUX1_C	3.70236711645205	2.74828018829855	4.35961329536235	3.61258814554811	3.47971442126419	4.00658855383842	2.78530112099188	3.63959177570994	3.39388195973002	4.31447618650144	4.54105871061546	3.68207055923069	3.42011347483888	3.07901371628672	2.77680370254348	3.67255601255131	3.11076655141429	3.45216039653496	2.9849367329709	3.06405364804977	2.88008816816222	3.74161707911328	2.70528961679446	3.47707414958193	2.9875374469343	2.98441661881469	3.12829204967463	2.95340538989836	2.45532093129095	2.71716794106778	2.45577351969897	2.63194712646558	3.39184536253176	3.71932643163557	3.48983271880088	4.12301410654521	3.91647513958316	3.86899953391121	3.60631151852857	3.63604718055145	4.47615077823784	3.29785423336839	3.19539716501046	2.94517763087854	2.94475714696196	2.79201567572673	2.54914213068756	2.39842050807571	3.41218355249116
DNMT3B_C	-0.15406818096181	-0.39063686107722	-0.390335432387946	-0.393960938683301	0.429942371886747	1.55840876916001	0.726230864834352	1.31753471536689	0.888973451223095	0.137888828769283	1.12525772139424	0.737439036068998	2.06254465168729	1.26612940044727	0.67802967560619	0.36117511959626	1.10631371102898	1.21934885179476	0.714885702388355	0.757049750564794	0.681394406652597	0.433419000748381	1.67099588922727	1.30739930380633	0.663673197984952	0.857870936824314	1.41261448770407	-0.409843093024696	-0.519506231633435	-0.452027990610061	0.0117914479943645	-0.18291948640481	0.476528239603037	0.828897800571477	0.288730731092339	0.832403939855044	0.964004514069609	0.386959449780942	0.716228029858716	1.06193206009212	0.852813581540648	1.1113111211882	0.1557799537297	-0.417767802723933	-0.507342421979112	-0.233658405280242	-0.465206236492397	-0.280019876734606	-0.463358937019029
DUX4_C	-0.350923012653199	-1.20030061246264	-0.636292459295184	-1.3522183756227	-0.119242054999966	0.663641551189594	-0.425814645369176	-0.0871206802159206	-0.373491471871342	-0.460177490983057	-0.695734173219534	0.761766361750723	-0.962225309953147	-0.341143153195183	0.0428796135828025	-0.920802615557558	-0.11294309829706	-0.431905142138445	-0.177503402222041	-0.105646151757853	-0.224206004616077	-0.199052607893091	0.0855548847370173	-0.566839927159566	-0.591389341329535	-0.4079616147056	-0.334851134871669	-0.127934658046106	0.673977272058936	0.06874674976951	0.379217825102316	0.45942979812402	0.434650798854334	-0.652214703646528	1.17917396097814	0.588578449605097	-0.634520893585863	0.131021734889535	-0.312635148455001	0.458812781382566	0.119511068401361	-0.102208925027293	0.396977080101444	1.70582125831331	0.734979337011891	0.422074717060497	0.81064317948592	1.31671811821494	0.538467095530005
E2F1_A	4.56305377872641	5.31564417625221	5.16380888424689	4.72420144441995	4.14206682603322	4.2820860641001	4.79439244833613	4.99532093547102	3.95507691147308	5.25003129451758	4.68169080239727	5.82979318708778	2.60633461316269	4.10409649278227	4.55688208213283	4.31971221749715	4.76032167914153	2.99282915523947	4.97880004221939	5.02302344899726	4.05746637864372	4.28053746383221	4.25843757157482	5.66699050718297	4.19978470559444	4.53705637103399	3.96093805517672	5.06397938316481	3.268895717533	4.92509820993749	4.26721505608515	5.07101982159605	5.78860576625345	5.77311656772478	5.53055968522451	5.9745956452558	4.20076522937053	4.15463297399141	4.55501169868602	3.83456605823203	4.52215514140166	3.42029115345629	4.89523990344783	4.88534327013512	5.63712204561655	5.35831294048924	3.86384417260316	4.87367766469295	5.61684580646488
E2F2_A	2.57678303770055	3.54628036785386	3.52170222745865	2.08238921522995	3.30755730815096	3.41667633084003	4.09346715885423	3.80919691519326	4.09153170071258	5.23892195912829	4.12879244023762	4.61374496179664	2.59685721960204	3.6865355154927	4.10961769685511	3.08980342619575	3.11590031475842	2.48171780233663	3.78418186293912	3.6759239219137	3.35478396970654	3.93843605612689	4.16213773839468	4.4637490975065	4.04345893608475	2.61997742368292	3.86912449994477	3.23522618523587	2.07239791172518	4.16306944965523	3.45206045657912	3.29829029017319	3.92445926774005	4.1058966302439	3.68245562040977	3.67802905529384	3.75396758577758	3.0863084276556	3.23988964168217	2.31134640359943	2.69108490717312	4.10252087237321	2.79080678107397	3.0515364472444	3.78933658539671	3.80801306819161	3.30012008404513	3.26254663585725	4.25698431939022
E2F3_A	2.29666165998622	3.36850088487155	3.62304279448692	2.84481198657174	2.10097534702319	2.00455931213195	3.55660873595646	3.04824624457226	2.38872544691424	3.9203580767497	3.06900753006592	3.27366020903859	2.51202362150464	2.18514884295792	2.82033368474332	2.08970362553547	2.93066428480962	2.8084899036966	2.74034406838754	2.44498079457021	2.25748977128437	2.50020651255496	2.47399257685693	3.17891752248937	2.37945408349836	1.90221154715624	2.6296802466351	2.57738534450942	1.16062962330219	2.82029585119699	2.37334543968773	2.7696694499436	2.10416800050565	1.94500908401516	1.97632908799071	1.38988931407519	2.42801344606028	1.82278100794186	1.93147726316406	1.73996770694815	1.44421121097201	2.613936659602	2.12159865351734	2.2790134350694	3.23891209565581	3.41414155414909	1.86290990176326	1.87980989310376	2.54869198234842
E2F4_A	12.7712912717397	13.3144401388305	13.5993314391958	12.0962682983646	13.2904116623241	12.493768759942	12.9194969187556	13.3552711530036	13.6505223289006	13.7921625049267	12.7702320565196	14.5014588678754	11.1228151845311	12.9961293546422	12.4659088472216	11.9377914401109	12.5615856853758	10.3532076401878	12.5118170581089	13.8991721917777	12.0625176744318	13.4410798113259	12.3118824407569	12.7566879710577	13.4790965209416	11.6162656753011	12.734336655655	12.6677521340569	11.1312842004743	13.4069979985152	12.7906274537026	12.9854680369198	13.4133938306396	12.7114681857124	12.8273702054287	13.2128660808796	12.6032734601905	12.332263853801	11.8057220872389	12.387791359949	11.8106683911702	12.3577435608911	11.8532399764464	12.5669564712324	14.6477503738157	13.9304088661452	12.4339259752995	12.7957799427112	14.0056106601749
E2F5_C	3.1864101021445	3.2473076432659	4.13715836709983	2.70060881606637	4.28218984991758	4.39894664866948	4.13686442133567	4.41652262277911	4.41632003558018	4.25513408082008	4.38512501138421	3.58759234522933	4.03848847544304	4.47975182653767	3.08920858756858	3.84930111839285	3.13479432823989	3.489386638182	2.80122876589027	3.84045398519498	4.4586612191772	3.15772276914265	2.75883126108604	3.678255968155	3.12742118378464	3.13003135727403	3.532522950305	2.85399699266145	3.03921468469113	3.95629437400462	3.98243450469424	3.8164362100193	3.85684961931939	4.28766594464877	3.61456373103314	3.78386108785332	4.18323991991853	4.08977669750397	4.16464329971555	4.82865507953464	3.93213971099985	3.36753021130719	3.40198992266988	4.31187945133312	3.82404677955374	3.61072336906397	3.67975467229373	3.56019035086225	3.76937473888962
E2F6_C	-3.92657873748415	-4.29011808004189	-4.31180491176247	-4.38861889141089	-5.80801728777945	-5.73030539868916	-5.77345659369442	-5.56274645664228	-5.03780692002623	-5.9908333465774	-5.87277550135403	-5.83801692127816	-5.07962875997466	-6.14208705740522	-4.5162491293734	-4.63811791677869	-3.88272314589767	-5.09652219480029	-5.85934371741422	-4.51682885981623	-4.82648156061415	-5.06824476625197	-4.86523643659964	-5.39010126814882	-4.83818425902831	-4.02751251034394	-4.75464045184718	-5.24895676485648	-4.05069290037801	-4.08583099191502	-5.48937073573014	-4.64761921746341	-3.78124642113735	-6.02262734142433	-4.89769669529487	-4.57653617457694	-5.08892056638179	-5.72191318989557	-6.24314522274961	-5.01392804790895	-6.19706248960197	-4.36459415418042	-4.79765484033379	-3.90659737984173	-4.97443684766393	-4.63351305503984	-5.00567971333742	-4.40929115611448	-5.04275515698672
E2F7_C	4.92317894349289	4.84493119497824	5.34224900420478	4.8741907061571	4.37952899153193	4.13162049976815	4.40569115873615	4.8852518988356	3.83689524861335	5.00872758205264	4.33628991351825	5.70016445219456	4.1708382766272	4.73484001702777	3.77289506798158	4.03170897934295	4.62338061351027	4.72887483241908	4.23495812972065	4.67058147496509	4.57500415549289	4.19487971345656	3.13929197425551	4.34695591521585	4.70574930371802	4.4350588699638	3.38099727021945	4.35266590090915	3.57076391865515	4.13606205912315	4.02046646223721	4.64020888606186	4.38221564712302	4.44040586922762	4.76994290615297	4.40569789345862	3.28388758302487	4.22478726906753	4.27263695849197	4.41312653959502	5.00529337586958	4.53046671483028	5.37948583713869	4.53658318989544	4.99710482788442	4.4484354079322	3.32982018179072	4.39792064434545	4.53491677535456
EBF1_C	1.76741793734412	2.15939785092233	0.908666548241303	1.26600034879215	-0.0800404867191954	1.0152973551851	-0.260622799996227	0.949571106212785	0.551908821474274	2.41308500115381	1.18641093477979	1.63960047330761	0.494009882550985	0.855045443594272	1.34031454753468	1.65249002158316	1.30267507404859	2.87424369153944	2.01402608745004	2.1930889850644	2.09221435227944	0.945931095856375	0.371942585298536	2.20310899989492	0.885838360333584	1.13131939038621	0.808204401586519	2.90286828284579	2.40474549216123	2.37255468078071	3.23813390773985	3.01876225747691	1.49793995524288	2.98492351570298	2.87013842204426	2.81814459259587	0.285148380828817	-0.65174105488826	2.18582591576614	0.459403034371427	1.98457594835353	2.17240179273306	2.81711899833915	2.52211959815572	1.63744803596966	1.94723851190142	2.11198729483005	2.69709254832153	2.39590072330183
EGR1_A	1.96496422518172	1.08988010149593	1.3973506836599	1.79056774866812	0.631862003327874	-0.0608293283805133	1.72111145817471	1.11488455015727	0.961769186380478	1.95326039614349	1.03844415103887	0.181351333831351	0.562665139123522	0.552393209092584	1.26431195141283	0.796295800868792	1.51809154989739	1.27907626384575	1.08286555598947	-0.124199693039168	0.849848678661285	0.304190559668194	0.61821524020238	0.760284194104478	1.85132205692205	2.22667352555465	0.476655972673201	-0.748250216269557	-0.675644829961314	-1.01641864004602	0.0993287749247106	0.429169786737076	0.990546140610492	0.720436518383151	1.37642803628102	-0.374074898718893	-0.213138019410771	1.61295515149394	1.30771879681148	0.0373198232475236	1.56842321555188	0.143214328423326	1.38348425394245	0.481519984202531	0.649692843064914	0.162488445349749	-1.3462110158798	-0.702951872141279	0.873216447064355
EHF_C	-0.333782929170582	-0.817755973554027	-0.000738542447079487	-0.0206069379919575	-1.07613962511317	-1.42570363199366	-0.239928709886934	-0.120297644329685	-1.55324509871305	-2.01802097315138	-0.41905101343466	-1.57414715672509	-1.2654393473642	-0.850771791854685	-2.14398703826119	-1.11656956063657	-0.990209714062768	-1.48635250322026	-0.737600922622572	-1.11972553774849	-1.45250872025278	-0.626176805701416	-1.1725821186256	-1.06500279519893	-1.41255833851995	-1.23762168394684	-1.21008665511785	-0.779661541308593	-1.47671322445076	-1.57638077791785	-0.284010101224373	-0.700353327502765	-0.99718939264596	-0.883991980384196	-0.937859433084418	-0.785327372866408	-0.956854502617042	-0.309088471716002	-1.53405101812529	0.114477665879845	-0.397794588623418	-1.30837767698087	-0.411423038273933	0.281424388533249	0.223698628895793	0.0951248402333414	0.015803771358489	-0.867823361884598	-0.974653415492453
ELF1_C	6.93574981878499	7.23300744951042	5.80358934670322	6.92216789265299	6.26574851950966	5.68232715664136	5.85669046180567	5.92663438031829	5.10136516602984	6.31940725405689	5.79643214632481	6.18183815608995	5.08245011765147	6.09502304737224	4.98218994508158	6.15337313773254	5.97848826420936	6.6664959985948	6.24940204508335	6.13896882708445	5.820969945142	5.68297748063525	6.17588266086333	5.59752533283828	5.22917296709744	5.65284201884453	5.62898310764448	6.16095396415283	6.02172957343385	5.83635615570819	5.66292961133706	5.48104580746928	5.6427192910223	6.17665062938745	5.6721191123037	6.32550670484098	5.72913771519492	5.56386410513722	6.54194159556982	6.39038745934561	7.06333807198657	6.02930282960137	6.32742687200851	5.99399081318526	5.65512945530166	5.71889508827285	5.78721105734213	5.74144655347713	6.09200915077673
ELF3_C	0.485532249330938	-0.529206592910524	-0.83834988658534	0.227849237186912	-0.736632969577811	-0.684629942871912	-0.802696755984128	-0.135063875541934	-1.10663303151848	-0.549296491274426	-0.353589914072106	-0.637078509364582	-0.945855653926501	-0.663726858262271	-0.807460501186316	-0.32346356472208	-0.415513696688212	0.295768917424979	-0.219947678681155	-0.0134116840299327	-0.335979098261118	-0.72492456471233	-0.344446321046034	-0.674023586854189	-1.21072423473578	-0.640633792249194	-1.10034877052107	-0.00995136709104449	-0.577607413942766	-0.438261183783827	0.0947191044070765	-1.1565656655991	-1.18429703703023	-0.305929091272148	-0.791108695608717	-0.877448989767473	-0.316344015930823	-0.387697112718305	0.197663084951676	0.0257141243394943	0.111037576520432	0.478121721231519	-1.14235821454049	-1.26583901729732	-1.54583884520746	-1.56753632412445	-1.18942881659892	-1.29892144658681	-1.76855911150158
ELF5_C	1.97712698098368	2.1188455507135	1.67510398151086	2.4304410144581	2.77852313317254	2.72755026697324	2.335518727855	2.78312325280786	2.60842606306215	2.23120453932806	2.59670915435726	2.16662368995445	2.05622348821003	2.55004583029499	2.84072769493423	2.9899576769068	2.2756253132904	2.84326318349582	2.03196000930033	2.38107265025357	2.45631578752087	2.66780789193115	2.14333411459227	2.79184227439682	2.36750911779408	2.62215029113909	2.43008043961083	2.30115531259186	2.04852074004617	2.03620331364746	2.39543656550428	2.67736399875652	2.52498401663054	2.87680407806334	2.31904868144419	2.52177604065333	2.21690419870761	2.5754791687622	2.37225651235498	2.55880463311034	2.56795397341884	2.90249151405905	3.24213681456561	2.45248323117756	2.25769482491156	2.32801165451018	2.82925160678841	2.53017724421587	2.37271858786091
ELK1_A	2.68077541234569	3.03102065539293	2.3939182982966	2.6210051888731	2.07560219072601	1.86041287717269	2.91430985522717	0.885875820714	1.82296056405012	2.33958634593739	2.09023432918696	1.02550214585753	2.44561495586189	2.12684869735113	0.603844769672128	2.37649183984858	3.17239921552749	3.51003682505031	2.27909980683516	1.59637294949981	3.40529242048479	2.6174079909914	1.64334069910088	1.28178576316103	1.3387770318217	3.62427132857113	2.01072835601398	2.0546850925589	0.989068905187753	1.42376930953168	1.39663762757054	1.03443949366302	1.82352719721496	1.59394671200933	2.24808955478969	1.48405171990489	1.87650800635426	2.66351187135568	3.51731223372968	2.08671688068889	4.40717169483165	2.28856297333439	2.26821268008251	1.57910311300258	1.12348386225884	1.29922399496974	1.59038903712993	2.31677064301083	1.54992762312434
ELK4_C	3.89853456362428	3.50601620446772	3.49842172048424	3.24997400708524	2.51723296161402	2.96524973217934	3.31692586336484	3.1805675357974	1.78942817386602	2.59616095297687	2.33001074512397	2.51451220657854	2.37161194030529	2.69363231568685	2.11707187296728	2.33677055290072	3.04152195631309	3.46161764623722	2.77886476080798	2.64038172398472	2.65310233515061	2.36173234722186	1.6773072955219	1.97794373638108	2.38207257956254	2.77022238726253	1.9907745873889	2.57061073227537	3.13711946489136	2.22118219451612	2.5902128741842	2.78600830811314	2.11563923582927	2.15529048901349	2.30357161305542	2.22232150234862	1.84976308205927	3.4634054247755	2.3814954190797	2.54490378989033	3.69347561658691	3.45436919269612	2.65897615699687	3.07485997758548	3.10917542763382	2.42052163431989	2.25302137784779	2.84385001973804	2.29561981588537
EOMES_C	1.19669529009655	-0.428278920704593	-0.356869302871852	-0.0412745250522984	-1.35563177727589	-0.774321116954743	-1.42378352972103	-0.954784274579345	-1.86192882080416	-1.12944956243612	-2.81197210553171	-0.0963309454657922	-1.81628325188005	-1.01506644301814	-2.48263441517106	-1.24046233971075	-1.52297039653397	-1.49975544050976	-1.07431028795033	-0.175411719827214	-0.694363325269209	-1.21131227419978	-1.75992467756395	-0.72035316377095	-2.17815446326859	-1.31628482229463	-2.00300841570339	-1.37743044303654	-0.167508193192674	-0.617355399361662	-0.373584486089861	-1.20804090253192	-0.548004335436288	-0.282844206902751	-0.756298907178813	-0.0206002399670317	-1.50350942374911	-1.7434646628308	-0.527443931375902	-1.06842445187813	-1.61867558787982	0.0939216503951609	-1.29356001139322	-1.33823873590923	-1.01503362339138	-1.34711390218825	-1.05664206952082	-0.29497208398582	-1.02060053984402
EPAS1_A	-0.264183369208824	-0.480069962991595	-0.224916134192264	0.614276094960627	-0.234839952006941	-1.05576068500147	-0.0158732817315306	-1.89401092931429	-0.762283166391531	-1.00117461397273	-0.959077148902098	-0.766266686707769	-1.21774125114189	-0.798504120289871	-2.1586401829386	-1.14069384548107	-0.514900737287967	-2.02651832344721	-1.36188753446897	-1.56931571147203	-1.41316963281409	-0.921294158028519	-1.28185112286627	-1.05960079385053	-1.01159987762018	-0.62486876015197	-1.01756929637918	-0.830848673813802	-0.888910915037064	-1.41430799605898	-0.49433823110972	-1.76365671280223	-1.41582581193173	-0.349372224547186	-0.795580925623377	-0.168637195638753	-1.72168905847901	0.245497359757277	-0.192347346772188	-1.02072809992068	0.387932159494102	-2.19271982935211	-0.107182808168656	-0.888858819429435	-0.592380849211896	-1.13651385634115	-0.606333401156624	-1.43746607924956	-0.23550776784776
ERG_A	-1.50162214185245	-0.698517802287654	-0.30627346444205	-0.370007192858346	0.433862053802409	0.903000116824936	1.67738573396129	0.763794954705719	0.833502319085986	1.01385547371989	1.0094337907381	0.696751593894427	-0.138544403364346	0.905729086526018	0.846456736532334	0.591245725178527	0.180320086488414	1.34028866251159	0.976549958700467	0.126373629478107	0.177767646436151	-0.396732325806242	-0.87503494086562	0.870881998365698	0.774705074605405	0.359571469897587	0.108877717095515	-0.721405800131472	-1.57084175919072	-0.343220965061025	-1.5097454634412	-1.67246668627709	0.225838902483815	-0.0547016189072147	1.18331435653052	-0.297721399570717	0.374340882648919	0.0132068425179412	1.26646047942562	-0.560038337474862	0.889843346657723	1.44705945467406	-1.24057859295159	-0.576276994904468	-1.62092967586541	-1.23871575346658	-0.872384759045191	-1.64542800667588	0.434802116554389
ESR1_A	0.068624572601919	0.0205689086579763	-0.775591427465257	-0.399908624734686	-0.721791550886742	-0.829761872266868	0.0390352486691964	-0.720085369356569	-1.42314181817493	0.0276957436936456	-0.862151956442481	-0.636943637379937	-0.315676850357937	-0.722616239036768	0.000835094062114077	-1.0564394143754	-1.03575002908871	-0.124199815198338	-0.352902957735737	-0.41687782475273	-1.22134726164178	-0.775683124187445	0.471659643940652	-0.873531614433467	-0.261637447487193	-0.612143883134596	-0.609009008174204	-2.24677677196657	-1.97241678535491	-2.36459903025922	-1.80637315771944	-2.07270345857485	-2.04675651099214	-1.12023196732522	-1.28123828397623	-1.31700351849503	-1.71938578517941	0.00500951142181096	0.201093384863096	-1.10111541288914	0.487359355222751	-0.310512198248905	-1.60768263212297	-0.295215636163877	-1.17836084076735	-1.3793202170796	-2.85918807580684	-2.39346512439228	-1.40666090960242
ESR2_A	2.78771438179029	2.88519410012081	1.98275570280429	2.52074950357132	1.11907946113619	0.430899483182613	0.956767848701632	0.627838397784626	1.14551514003227	2.59269323205212	0.738873535113073	0.388393722246702	1.36514554752597	1.1156900618898	1.13661931729276	1.83318824385991	2.63839719472909	2.80375515826998	1.76048280523226	1.43159968921056	2.70669551283479	1.91492757452557	0.996094273529165	0.550932782781578	1.5644005933869	3.18016499903186	2.07722424253187	0.520345754737209	1.29389558034608	1.40496198483128	1.23052073463232	1.28832071763943	1.55347125810545	1.3411822448243	0.824611956495535	1.26751617758556	1.15265995388565	0.277989012000413	1.21896605525522	1.13112035894704	2.23081513983191	1.88758412022117	1.75250707056764	1.59717380179059	1.17377587606921	1.10797358488724	1.24338130626371	1.79129074257813	1.4734441447592
ESRRA_C	0.110347170157044	-0.259220902232861	0.10836825719194	0.203885869596315	0.712485666578644	-0.296126536953337	0.437809971085906	0.865557927162612	0.264006090872316	0.372363129932319	0.633047925280599	0.192544114676269	0.863226479341819	1.10872918306205	-0.422488093929285	-0.682674726610888	-0.250212656600866	0.222162042693447	0.0583120774174416	0.494154868492499	-1.12246058605572	-1.41140190737759	-0.409358026204771	-0.199101713896625	-0.364363619656704	-1.66731636102594	-0.767564608656529	0.791806598585445	0.338831475103321	-0.517623447081967	-0.206576665672893	0.00197083137492893	-1.14583813414538	0.109613531119332	0.344174386214871	-0.302882420987338	-0.25242146822734	1.40104157936677	-0.0964463993451172	0.650313600104916	1.1243031056854	0.318481938823672	-0.757407903163351	1.37089700485445	0.487075036045218	-0.589001337695199	-0.211242184123599	-0.258055413176629	-0.384234736855924
ETS1_A	0.709566083790113	1.11197625331287	0.418063840543319	1.40265000027527	1.6389582717457	1.55463731701428	0.262158567348878	1.05202230116729	1.51856763152563	2.30964533308088	1.88523733074546	0.645136216883617	1.77355695513183	1.37487459620561	1.87437572227286	1.04667252346211	1.07330316515851	3.61725345392319	1.07584008844671	0.685083956851061	1.30916638963752	0.351179281401803	1.19993570795842	2.20560107078793	1.08942987242492	0.207726125443795	0.79665705965744	-1.42997629267706	-1.4779224945652	-1.00625253998826	-1.37881717910391	-0.333048669425687	0.14304109835826	1.77319571856778	1.57425639897915	1.95010286045062	0.172791721011808	-0.688244118330243	2.17577144508984	0.709522077415611	2.15791525585023	1.62967399840247	0.380205619230345	0.63107737181006	-0.044812500717147	-0.0736766840190885	-1.65091320660065	-0.722708962751915	0.668217678790166
ETS2_A	0.281853143999337	-0.45328203964145	0.436208712196358	-0.261725568434705	0.478600423110223	0.166253208889802	-0.511117368834715	1.66462466783138	-0.0871407649194942	1.3465163480118	0.647347543632178	0.223116315180085	2.0017257006106	-0.115109936714086	1.20843015777703	0.199431238388968	1.01592554523338	2.83829693007873	0.224251813888557	0.214987227099942	0.580342153707897	-0.763905319670011	0.684571229050728	1.46660909073676	0.253276617549062	0.890640024839783	1.23698423216158	-1.27646818554289	-0.853678194112545	-0.561961289275625	-0.108414074993345	-0.358532386322875	0.756829412599095	-1.55247038668627	0.53115562761254	-1.0708814652819	-0.332726987797209	-1.91054560963784	0.796579351196684	-0.360986446771008	0.0942524742775893	2.09752386918001	-0.881247854190004	-1.05237774474413	-0.404159619777205	-0.844726344457282	-0.785994980285689	-0.51771598377856	-0.142434089677369
ETV1_C	1.38554031094126	1.57855293336308	0.884972013276362	1.294676600739	1.28994303447705	1.76204653491177	1.52098491025089	1.60527841930308	0.511627451960832	1.80645144091622	1.63607502147439	1.95324618475831	1.52223946602203	1.61439896095545	1.25650203994839	0.647142213801933	1.60767654891226	1.84601329693465	1.34024091860914	1.54958666441546	1.33210304445153	1.56936841433589	1.1205152245132	1.56538616009489	1.12558786195412	1.05881797263524	0.428164559230933	2.38686330705407	2.18402808913745	1.1287296051231	2.52184150917153	1.82001455298965	1.59445576651499	2.75258949599795	1.87098251634435	3.06777227945837	0.571019681410831	2.02150324662765	1.82286111053552	2.1366182670896	2.47421807542987	2.0347084738214	2.50304540444373	1.73447400641255	1.82335234965626	1.65702960556259	1.56666879493351	2.27241109840038	2.28154290338067
ETV4_A	1.09942098435836	0.0875455386551133	0.786719371750523	-0.157672777149411	0.197552617788987	0.134698088917914	-0.608038350291544	-0.140048090489543	0.0882423130709323	0.725551256418857	-0.210869428797718	0.457422323689133	-0.229663792744376	-0.0463416402650787	1.64329799989295	1.19613847586468	1.72889946644381	2.63800847783477	1.19024143170921	1.02754845912945	0.103669082110581	0.3305438238048	-0.628709291202559	0.809037880586054	1.20414271756846	1.63173429360396	1.13516556506516	-1.94012986475909	-2.0345767838788	-0.753364672535868	-1.33633674158906	-2.25150849299509	0.285402804968773	0.233965038253192	0.789403756371652	0.593597824697123	0.286549994199025	-0.972314395031875	1.08903903097305	-0.690329740746695	0.269351312616074	1.25242800714397	-0.950336366035857	-0.538002359538168	-1.1196618151788	-0.86549429692573	-0.437476057647186	-1.44289090534284	-0.57156393554763
FLI1_A	-1.86005715575831	-0.329560305305843	-0.586410663959461	-1.6100877859771	1.42244688446332	2.85271999210375	1.85359204078063	1.91485976522284	1.9123730343642	1.6367392076344	2.00415751393023	1.55317127676173	3.2512496309636	1.69254814189139	1.33965030519175	-0.738303989584781	-0.983528334287579	1.74170073028989	-0.597063786640803	-0.613266163099364	-0.481411601491018	-0.812493443643751	0.23262634270062	1.13804853669658	-0.178277510992561	-0.601294651168116	0.937127760783897	-0.748797759687919	-1.81650930920749	-1.28536263524554	-0.745282335894943	-1.50751999458689	-0.317692785458488	-2.11751858769932	0.133589505049148	-1.85599572681388	-0.821656841948998	-0.68238561590114	-0.129627822381102	1.39170376668103	2.37830957161276	1.2860930713531	-1.28342215137488	-0.156949039783387	-0.804292265678164	-1.11421964295406	-0.797746974432219	-1.2081790895425	-0.0442096535860187
FOS_A	-0.118275090885507	-0.247683198866098	0.0469174135009054	-0.0750990751793456	1.16522347892242	-1.57196811231754	-0.826219573370673	-0.204914427215335	-0.873140161449197	-0.178570116115162	0.0248476757122953	-0.720253985059492	-0.753154163079404	0.105842256159067	-1.02602754894181	0.563572048719871	0.755210959010048	1.16055094950862	0.106050438090687	-0.184641804560215	0.377654056956302	-0.585742459869992	-0.601121668932158	-0.277608401464254	-0.271340904781317	1.28362948428237	0.169366574484066	-1.69616018928702	-1.49534848945154	-1.77715240440848	-1.42638477813737	-1.38176079775988	-1.20914660589668	-1.56931950450263	-0.468131559065358	-1.02301295346443	-0.46843232937095	-0.140584253604767	-0.0613142690615442	-0.767037821473099	0.884603827518602	-0.913169685962459	-1.9833992206824	-0.801707204986023	-1.82730339710968	-2.42463766909415	-2.49404908724944	-1.96663039635587	-1.43008360322837
FOSL1_A	-0.619346987961512	0.127769432097509	0.113006172255081	-0.124595586426631	-2.20013133908923	-2.50392799387758	-1.43833706360547	-1.24614999639112	-2.11096458411142	-0.358188356692845	-1.14721603531335	-1.10981989675353	-0.836400694351477	-1.83258118441262	-1.60745748933075	-2.06507464306139	-1.09763268524667	-0.509370454016476	-2.00621694500288	-1.42630280669497	-1.90264536319692	-1.98976503689658	-2.18594406130249	-1.49040580693886	-1.01168415067019	-1.29031004412652	-1.55317145425327	-1.91897329833305	-2.14253891202241	-1.93205907045798	-2.2241012044787	-2.75287712859177	-2.06429792904702	-2.95172667449965	-1.80910242205855	-2.9763325915243	-1.94799045603958	-1.67242479193444	-1.60125085794432	-1.3914323530584	-1.60064398820007	-1.65794044027089	-2.9592858433796	-2.85752525914793	-2.50608334733892	-2.5642359917559	-2.71355061931519	-3.22208869398405	-2.85460902036723
FOSL2_A	0.868333855666457	1.32682641428668	1.59852367090451	0.840774325512416	-0.518007430212782	-0.695852337245688	-0.696996041138499	-0.620262295904879	-0.534400508207177	-0.292281248353897	-0.66995482935005	-0.704521843327178	-0.556270998661632	0.00873198179100771	-0.665183049055521	-0.712228711149566	-0.905522849088249	-0.654353740051271	-0.891159369165155	-1.16628913543391	-0.953202563520425	-1.36106346790087	-1.05303101350707	-0.785548897791329	-0.934906671386259	-0.897274306879669	-0.775080186628451	-0.720690748240789	-1.76353218138266	-1.48046036334197	-1.19703836925024	-1.56863978515182	-1.01476108065778	-1.32531708201017	-0.751835889768573	-1.57529217472533	-0.648868280465477	-0.995038293755382	-0.0903455243404317	-0.679315447686467	0.786961503546102	0.101416884772311	-1.45061163961576	-1.42521534498542	-1.30934091550582	-1.75634128680501	-2.11452106840202	-1.31977230735021	-1.66399657706841
FOXA1_A	-0.39353240730255	-0.432148855030085	0.116419677500524	-0.34573720770745	-0.662355934275871	-0.10456991008457	0.364026392734695	0.0989320003041022	-0.0799163071196967	0.293356933952251	-0.305386167151155	-1.3534180091054	-0.213371627739802	-1.16593901376135	0.998447236681688	0.507491761742728	1.01653109250174	0.539793004649418	1.03845343812408	1.10697650493415	0.765172102630426	0.914812717138851	1.38913130915327	0.428569498295505	1.28125968736398	0.698631550924932	0.062256622369755	0.379418140214486	0.143454597202666	-0.134788418372659	-0.338093085626032	-0.319644106687187	0.00718009023386486	-0.725536108130004	-0.163929311564532	-1.74724515211866	0.985745017196179	-0.0466521457649793	-0.0355374794087516	-0.67911921566574	0.381954477631532	1.34880456227011	0.247852267096749	-0.219008603312535	-0.169743359926563	-0.72089905789579	-0.36896897729647	-0.618612980197343	0.0244091696246943
FOXA2_B	-1.08211860626331	-0.99075544231537	-0.426406864599086	-0.873628182385984	0.781956537730395	0.0530977158179759	1.49455012289312	1.47571577990926	0.272051416650499	0.0115527683561046	0.481643232309795	-0.0693527263746772	0.346670769496046	1.01613666619787	-0.128410861896019	-0.533086135712493	-0.375838957327633	-0.154716522425351	-0.100064467502496	-0.496559000586217	0.0985063916554645	0.0825822915969932	0.81512650050236	0.478963123695033	-0.406543547632943	-0.0372845838232799	0.397830842244765	-0.40297602071803	-1.04715473374123	-0.716207375756821	-0.117455496479326	-0.231396933293033	0.124949673398573	-2.03650383742585	0.0525737337184519	-0.829190679670307	0.014114007188571	-0.086461044273552	-0.0311471750558989	2.1270531333528	0.302912285122705	0.415597659063625	0.196817705636741	0.359576820716889	0.361647098762746	0.0122712558085968	0.0300347171591334	-0.593297612422557	-0.121678504132224
FOXJ2_C	2.01392091943048	1.47571585754162	2.03768996664132	1.74674757372344	1.88547644779832	1.78514060340814	1.74034995745385	1.41563955795314	0.740879488699917	1.66821593666103	1.56743640899086	2.22010719576244	0.98061793502653	1.0844874606777	1.73061554224546	0.463093756878322	1.3515800565667	1.27302882906775	1.27315334288571	1.63791319241157	1.82642388719542	2.55161690661917	2.14539738060932	1.21379752954813	1.45867976688599	1.7078834312143	2.10760492837105	1.48483483794147	2.58404118060912	1.30044690332892	1.73608501423412	1.53137364603671	1.83978465220634	1.66078647733082	2.02905227653597	1.52135629734399	1.23437866727842	2.5293013587684	2.27846468892757	1.67448710569155	2.67899331045874	2.6718991642797	1.44467378544323	1.64562796309209	2.05377874275504	1.88366834759516	1.67611060079244	1.82207752305727	2.25493210394226
FOXK2_C	5.9987715822243	5.90749719460905	5.4722747980434	6.01149742529153	6.84614879108966	5.93704825678064	6.95665802362618	6.71041366940155	5.94853060007196	5.83361643690039	6.9813384713342	6.46918922047577	6.2009256447301	6.5631126922621	6.14662411464639	5.29368111354207	5.51630360959323	6.11223839404273	5.50940937755521	5.62930551057483	5.42305513100639	6.00829852042069	6.30551916594625	5.70557879423916	5.47712880298805	4.65684935335119	5.96181364409312	5.39815203802517	5.75650204410444	6.07904223533579	5.74659421855556	6.13061934740271	4.77140740790402	5.87212007395932	4.92661449272039	6.51728290214998	5.66934475547648	7.37260734674879	5.55778009904847	7.08931601032187	7.1794236911825	5.59446514195672	6.02908063296535	5.6710838610093	6.32842520218535	6.41293098040587	5.70896946555994	6.25334921270133	5.9664722240259
FOXL2_A	1.14082635612245	-0.660438822769833	-0.158651458498695	-0.724114665110396	-0.838809710182358	-1.84829284111325	-1.18893877841998	-1.2105957097929	-1.60655392906865	0.441527769469901	-1.23847818031488	-0.737925859443541	-1.35659685677611	-1.55825419987387	-1.35456418200185	-0.978878162898747	-0.580611612605798	1.1881246881711	-1.46020503615254	-0.474491240869944	-0.849618238014878	-0.58146531533177	-1.03844438991683	-0.621416519298378	-1.00874790048378	-0.488176460370038	-1.18719205086642	-2.22321083662751	-1.90249938725426	-1.20978560437794	-1.39239768502059	-1.65126076183835	-1.36531388165308	-1.9812469328595	-1.72371473851544	-2.63838078446115	-0.98610239664094	-1.70042049259323	-0.400010763299833	-1.25885077266177	0.141055635052752	-1.02516635415229	-2.44408570390895	-0.546775288274011	-1.55672421730082	-1.82376967773498	-2.218129662305	-1.85387132480347	-1.48073745414045
FOXM1_A	2.10148138818133	2.35996791735343	2.28178539552153	2.48194784490071	2.74159626392286	3.01820636841942	2.86519298527023	3.31400740673427	3.11589372794782	3.44343711340459	3.26673859918673	2.86943672463167	2.83669272455237	2.80344752972527	3.46005657516631	3.21300359448729	2.87787300346627	2.83241506253571	3.2003027357259	3.65994485519083	2.75433764951793	2.71062989223868	2.98938282841721	2.98538015208593	3.33933116281228	3.38139201265874	3.28833017147609	1.69632777674759	1.66038380742715	1.89382396340156	2.07675415227103	1.75896598422616	2.22789715525946	3.04638530412084	2.83891437515252	2.38046140863374	2.3331356597555	2.51430718694154	3.02699584647292	2.88848801013837	3.57418929050704	2.60433947737971	2.46771150942711	2.36205503016495	2.66508622710242	2.34897742872242	1.09052798752772	2.06644001543083	2.89491818879476
FOXO1_A	-1.02698680072245	-1.07200273892916	0.00610200322050935	-1.82775449986647	-1.22828528117484	-1.23992801703668	-0.66753101657153	-0.596676084431566	-1.70001572883345	-1.78073046473869	-1.51424633066754	-1.65004283502842	-0.883436295150352	-1.09564247088924	-1.77179166724248	-0.982110314152216	-0.0746887307800514	-1.17584153928816	-1.14199587551726	-1.03277304113686	-0.583869313684532	-1.91974460998253	-1.63521613391941	-0.787076600204351	-2.89016444709409	-1.10856277859431	-1.6965037711741	-1.38486581833149	0.429544976637145	-1.55558172125226	-0.416687406066113	-1.29868920849876	-0.0576292404376098	-1.35459028524525	0.283601534788236	-0.720524334257997	-1.98843357401931	-1.76663720002426	-0.604374327793841	-1.87170601499501	-1.6960545271696	-0.443449820389438	-1.26720638805919	-1.33582331741927	-1.2939067699496	-1.60921527299806	-1.32862005426069	-1.17120203171482	-0.534982287614356
FOXO3_A	2.40065109486954	2.21089566115316	2.91168729748134	2.75701020068589	1.16269008139312	1.34636586176592	2.64581009435914	1.20558314472131	-0.0670349571918609	1.14476123810545	0.904317991842127	0.409379099597841	0.785530946189466	0.620847689442166	-0.25377841753916	1.44693461576335	1.60902477195292	2.45962625430597	1.76088136869023	0.701505884450344	1.95826420439016	0.716980127762568	1.27788088045187	0.870464188198424	-0.158580676131661	1.4855227219021	0.494467664924788	2.45449029105089	2.46812054328986	1.59066789850289	2.86097592214275	1.5256367572851	1.16645720723345	1.18921798326337	1.73606999916523	1.54329883799918	1.33072723207837	0.827991113166798	2.03218156077835	1.65141636754934	2.18390603456625	0.524776045624241	1.32698209846734	0.929812583623745	1.72505723161988	1.67590072385856	1.74616481510288	1.96995059566019	1.59351052961436
FOXO4_A	2.19034750626648	1.48351561332498	2.2111150466254	2.14524307009189	1.51303215357814	0.605331450613385	1.1999195820494	1.19501833125326	0.286380868416446	1.08933827623342	1.37401833042894	1.27862341476892	0.60119419747318	0.511632842369563	0.906459026205667	2.05081405658739	1.09012737397331	2.28101339334873	2.13218959347957	1.66813040929036	1.93348425612013	1.87466904552929	1.3626487076684	1.49186920142545	0.73618171651301	1.55503876782245	1.00660106130587	1.43534772801569	1.84736492440286	1.92493476042079	2.28608745921844	1.38413358565964	1.69092435160033	0.697436104250436	2.92408708723983	0.997490926848022	1.20156663135475	1.1366691339883	1.76185654458449	0.892740153896618	2.54168506147882	1.46620640679737	1.45706577396433	2.32837001114414	1.90265242833583	1.89754442897001	0.956969195715834	1.68987335628613	1.19518568964082
FOXP1_B	-6.39476972402637	-4.99539657703667	-4.65153076287363	-5.96330528762003	-3.09586223487685	-4.45412198532925	-2.59864112368454	-3.80472481023854	-2.51154894222817	-3.69348735744754	-3.22048247420028	-6.08008385159489	-2.37909900770587	-2.08823097846626	-4.5874867959139	-3.38240838162203	-2.66756374198504	-3.9391127977731	-3.67429070222666	-4.90113032978899	-4.09462605824468	-3.81330393963601	-3.99592314776146	-5.24754774103049	-3.46855144093217	-2.02264224229414	-2.15410199518226	-6.25702408511372	-7.28933693967379	-5.33587930727469	-6.60777526709905	-5.92539923665969	-6.20826582218132	-4.73184174765414	-7.40897066405282	-6.05355612647001	-3.23289365060047	-2.2171081493652	-5.22847126556531	-4.31609085325365	-3.87604728456269	-5.96491325186147	-5.24320160737097	-4.90766590667644	-5.2128571008065	-5.7142760893194	-6.61886247208596	-6.69271782144184	-6.81742427735285
FOXP2_C	-2.4603065921984	-3.04197120179121	-3.08604184367966	-3.51002178015257	-1.69387267932721	-1.93995921857745	-1.7099958807668	-1.77820004026213	-1.19645941729113	-2.28956440335672	-1.06807099126272	-1.86229320393505	-1.69301021668934	-1.16307240175644	-1.76235582487462	-0.582060526501618	-0.0273075020473788	-1.74493348053392	-1.34584124334431	-1.14202157335003	-0.889437601167726	-1.16504249829083	-1.80807040089561	-1.20002483265517	-1.01129148279626	-0.354087536666636	-1.37418039001463	-2.27490561221991	-2.04769813823825	-1.90370361580983	-1.77504470062053	-2.03825882121044	-1.34799293079896	-1.33883099095543	-2.87326661556527	-0.966116150707233	-0.137129456339553	-1.21653609750058	-2.73348279989634	-1.57660195195365	-1.96343831905853	-2.31029488350624	-1.35847360130087	-2.15467202669178	-2.3506822667276	-2.29628534875432	-1.4180009036123	-2.13000536042153	-2.13559422982344
GABPA_C	4.91752286257022	4.55178790379849	4.2345324290952	4.41705579687039	5.21428899177103	5.53901198927101	4.55776227864612	5.10106670642277	4.63417686641148	5.25435583380802	4.69806390296168	5.77976311575466	4.28059290208561	4.68731556859628	5.4155865866599	5.55407239179871	5.16760945983148	5.17558826796744	5.20418903867815	5.30829162798283	5.25275299958185	4.98547190245066	5.47604391823788	5.67732726956495	4.58948845684045	4.71761124299574	5.12865160566604	5.24349882582612	5.74882274512276	4.77135504906518	5.29444174323667	5.2594031925556	5.69377146288954	4.87800751227964	5.46860578688142	5.50736351604587	4.87206557887757	4.37482018538209	6.05144070686004	5.30797805363446	5.22083460718214	5.27294558984685	5.49404992063326	4.45576929350432	5.08825710999632	4.64227216397813	5.57389395892698	5.3088811675144	5.58684823072735
GATA1_A	-2.20138436301191	-3.10354755068165	-1.85602432676191	-2.39397677681869	1.99427294680681	2.15914290185954	1.75017703429931	1.71679827240832	2.23326627038941	-0.112894248028869	2.08156967480326	-0.120714941848789	1.60476540789622	2.65730059521881	-0.305854392364739	0.35738797439907	-0.710568315651537	0.6824570848022	-0.794243098312532	-1.58448284685849	-0.291604302792488	-1.54236408726615	-1.21064792146756	-0.223027899715528	-0.0253007268377104	-0.937502563294314	-0.67991836131998	-1.31638529114598	-1.80848638834551	-2.09654619664303	-2.15459711383427	-2.18338911216898	-0.196999129791526	-2.18052604178224	-1.49565834544166	-2.40586106853629	-0.402647145969788	2.06884288058142	0.334961714827818	3.02437762397276	1.87850038569889	-0.526581800906013	-1.0630510084909	-1.84640120271803	-1.90172126279774	-2.05327300605422	-1.93684909449727	-1.23963786993074	-1.40931241713574
GATA2_A	-0.935823974511689	-0.909613472185042	-0.788771352217373	-1.30758578889146	2.3240682770833	3.96227099841904	2.21582744431388	3.01517287303362	3.2512919841468	2.28512911737889	3.01970606488883	1.88647420142356	3.62058517308173	4.05036288761603	1.53357991180928	0.314155637712364	0.250197187528652	1.34536458462795	0.564407942896681	0.411563073542042	0.501135962894034	0.427877447987432	0.529640643181287	1.08281005558347	0.353427419492848	-0.911618728891815	1.15768092128488	-1.20721115274522	-1.40493966666354	-0.964571309165336	-0.533610200872083	-1.28891216767516	0.638100804898042	0.626096685821273	0.432549140538832	1.40064231432158	1.31468115169054	1.21621649499043	1.62504783565166	3.16199526441999	3.16554749272581	0.915275968740393	-1.31477789941542	-0.47437259596538	-0.762380435881639	-0.874005249680414	-0.612806247412735	-0.831622857383102	-1.05585393991923
GATA3_A	-1.19528739683706	-1.03709091525926	-1.19992240532582	-1.33090587316651	-2.09229856133642	-2.84168935289787	-2.26050552324469	-1.56992917171398	-3.11015283673899	-2.06022981894639	-2.41830848947275	-1.60667617179578	-2.62660471644049	-1.25734144806181	-2.01741832364658	-2.63883025643189	-2.71377409094438	-0.927459859827952	-2.54219837672853	-2.26463968091997	-1.68750481953972	-1.94888762222931	-1.65682120142889	-1.30759066210323	-2.53810514381751	-1.96656335396795	-1.74058184819828	-1.84984264700066	-1.77200239955279	-2.37122296317538	-1.65245044756358	-2.31883588365391	-1.75479244536828	-1.72992264269522	-1.52271440313235	-1.13567621033764	-2.49386029304152	-3.77274019312392	-2.51988899263304	-1.52875251988572	-1.91173254366256	-2.46160667524617	-2.25841814617509	-1.68718494107665	-2.58839200622669	-2.62018585868117	-2.49334064209044	-2.17139410521283	-2.79821456720731
GATA6_C	0.0867364424485906	-0.513740824902097	-0.105770452910186	0.188545327890313	-0.722315115574961	-0.413388306035091	0.381587307748698	-0.123392768093596	-0.637539646922466	-0.00528147274571871	-0.550803970522135	-0.501868466061747	-1.52239261520792	-1.07945332058691	-0.798886080577294	-1.45074004893534	-1.72597490748039	0.28169303494513	-1.78738906534527	-0.430099565879787	-1.35595197808517	-2.00625610754526	-1.02309282204247	-1.876216324038	-2.57579069055382	-1.49975264154073	-1.91426692489835	-0.820555074293427	-0.858875740921506	-1.24804342582956	-0.645334339757877	-0.409472505403046	-0.487601639901995	-0.445393973661214	0.172348980159027	0.066138567277185	-2.54923558287964	-0.215667429043444	-0.479957689242865	-0.203093252584832	-0.508432084062559	-0.398164382952507	-1.24814062036905	-1.23980109526196	-1.47078083869775	-1.02284566351071	-0.521131769663876	-0.271009508192388	-0.462951254150322
GATAD1_C	4.24885398954485	3.98710769039263	4.67422526539819	3.83263714636788	2.44735937669308	3.4813086993079	3.58989438595199	3.65389740782988	2.69490604818594	3.942930774311	3.52848528626185	4.39895832569729	3.8052926097484	2.60274576212639	3.79713241006606	2.66905662785064	4.2759515570673	3.5710839860878	3.08385030917455	3.73810243517638	3.66911459766667	4.00379651230866	3.29329945929324	3.91022192499397	2.76025347511239	3.41061293484724	2.97819235559659	4.29971006623601	4.37261301622757	3.83336995664136	4.5591561433572	3.57564552255528	3.71893982922977	3.38851888747409	3.65128116103301	3.5492869279314	2.91416901856373	2.59138166852361	4.04249458756911	3.73991838363165	2.83029663847601	3.89865003207805	3.37533362967737	3.460418446165	4.04348568408371	3.99698830315724	4.13965718723157	3.79675711748819	3.19739449517148
GFI1B_C	4.17999807807535	3.95523997329668	3.51304288996967	4.13534288338956	3.69318492476822	3.33964739299805	2.9671910265762	3.42603233434199	2.71340209347997	3.20375980790351	3.33981547857345	3.39452148700464	3.24439906492169	3.72177267718517	2.54113014088434	2.35436715832779	2.03610327809418	3.50798623731883	2.23593633788808	3.49275490587723	2.59989237806798	2.42135784388005	3.16491672542168	2.53255659852342	2.48082716725785	2.14519499015172	2.7082731175222	3.51942444152623	3.82133803619775	3.34619791971405	3.59793447313925	3.57709255013496	1.9958759695736	3.36388286940174	3.0537761158126	3.14807720720346	2.82123573552635	4.11312504946999	2.87450125000746	3.34556454732748	3.8912639311487	3.74440547156632	2.88776293286732	3.31085467910685	3.78758273948602	3.44421151824149	3.0625562707433	3.17168295739076	2.47393074974863
GLI2_A	-1.37007822561868	-1.25171462992128	-0.939485300467437	-0.704696592755779	0.26054220910411	-1.48916566025235	-0.1889171289261	0.170582548967167	0.256901829723862	0.283623688720545	-0.297080648844058	-0.321563095788058	-0.177569027695985	-0.575094488404174	0.288134287608199	-0.74886213998361	-1.59971453088625	-0.819523515695516	-0.894796395019836	0.338209869182168	-1.05446487210892	-0.111015478183025	-0.164189531992852	-0.685023038572972	-0.345476739533932	-1.04605459268693	-0.36472295770975	-0.864343424713134	-0.960603975073727	-0.863251953639715	-0.0900378510213174	-0.237524641143103	-0.0677607611461347	0.0968241646258706	0.106791282424228	-0.975805528436899	-0.602737573251409	0.093811431448633	0.079513820288772	-0.923429779535424	-0.188422503601689	-0.296757653806082	-0.850389725876197	-0.459289706258909	0.539250393163998	0.564096296003647	-0.227910623880243	0.360045945564173	0.0434519579930488
GRHL2_C	0.204677472711768	-0.471503084993031	-0.267598814962403	-1.09740016901928	-1.66795383980273	-1.05003091668931	-1.77402586605172	-1.74727321930473	-2.3697842255405	-1.07722345417953	-1.15122426142714	-0.691889345645645	-1.91831130018066	-2.07038387702018	-1.41125266188413	-1.97922157992526	-2.32919059224294	-0.933592539682345	-1.32167866490976	-0.376683833554028	-2.14021206519585	-2.69849677249049	-1.02071818980467	-1.33212229650953	-2.09763265466027	-2.64898466924478	-1.95204292138642	1.03066956864962	-0.621328592053734	-0.947576123934551	-0.19548516575405	-0.393638325906534	-1.88408572670913	-0.819161605015329	-0.477798660483173	-1.28651070159838	-1.82244904439688	-1.55007598630687	-0.665685537650009	-0.764941477574487	-1.8106600060796	-0.420521672700324	-1.10961915218086	-0.284097229031313	0.0449940736532819	-0.592487518398688	-1.46822447195923	-1.4855632736877	-1.79209356872038
HBP1_C	-3.66307066811528	-3.84780162407153	-3.56931090746067	-3.23183955195276	-3.86400160714937	-4.00672188547636	-3.16106751023278	-3.83174499244588	-3.17675364054532	-4.71393427890297	-3.97824283992949	-4.60465179667529	-2.43958369169382	-3.65521386780965	-4.24628383167071	-4.28599289945536	-4.51168640269662	-4.51949779367564	-4.45635958212976	-3.94132805586027	-4.07575938451796	-4.05903707887297	-4.3380322235043	-4.4846863462003	-4.11596383596153	-4.21336161903181	-3.80933803649626	-5.17893618209267	-5.33441087370052	-4.44406015233879	-5.56893244098194	-4.68888932785319	-4.06370175420086	-3.23650993005862	-4.41752676020704	-3.44010748962177	-4.08361123478527	-2.65837357524221	-4.52894029481778	-4.65126241033647	-4.89157376064755	-4.30262613861453	-4.46525645330896	-3.96974254282468	-4.44851272612191	-3.99301854190187	-4.41141015657765	-5.34788900933165	-4.47697680814056
HHEX_C	1.90264672656851	1.69822900347549	2.09309953177368	1.21487313080849	1.59016536810429	1.56677834835804	1.31739896605158	1.56362404059	1.39648131464508	1.88158780522841	1.00061694549818	1.5399644366373	1.58768607226231	1.34123305253236	1.84337815038639	0.62812409690068	1.76032183295321	0.877277921496544	0.197284284318236	0.354696612572689	0.875262599080541	0.93615449235304	1.01003479774237	1.3950410297571	0.399300341541903	1.20496876436559	1.59693316027769	0.395589359097686	1.62581134949028	1.45543057692244	1.71893048950551	0.418429561403285	0.578334255197156	1.48247854974551	0.467849459598683	1.84507203620342	0.915214411230513	2.48123426759291	-0.375469788569893	1.67526949024256	1.35655208663799	0.520057349600524	0.940221920366702	0.857841628996591	0.991604593405426	0.588529854467451	1.10669655929685	1.23803304509064	1.4895126502557
HIF1A_A	5.36927485833489	6.24607230086422	5.80749073738371	8.05980392145034	5.11237428374972	5.06044759072567	6.94054666318858	2.40814819495818	3.7865039401508	3.17348802815564	3.80248300840222	1.69316127454095	3.48755770859893	3.32171069309923	2.01214637153751	3.17675041920495	4.98950750906323	3.23659400616577	3.85162601266593	2.25370333926287	3.42208297542332	1.93377427209476	2.68427148539985	2.18694134031268	2.54780093724425	5.50719043783982	3.66805046712081	3.39189388004403	0.977737650471451	3.61038832199092	4.30941910140316	2.25873324436348	3.89237620089736	4.5052480855517	3.33087865811406	2.70877295185773	2.73997165942481	3.49146099779089	6.00016918345366	3.45319587454577	5.04580891801915	2.22542957670951	5.12920241951169	3.64258333217596	3.20152468571119	2.90332436922785	3.1137169299136	2.45781031067368	3.88109576557758
HINFP_C	3.0409215800934	3.03249955855055	2.93497121417662	3.17626851612265	2.60863427616706	3.09127090645309	2.09335049355645	2.58183716276722	2.63188189995302	2.81398107150737	2.73880226627133	2.44588846086883	2.93023644684188	2.6039688750699	2.91041228824847	2.74170436249976	2.58030064142249	3.11283171446201	2.34642796949773	3.05057481648738	3.35019007472931	2.45895640922717	2.61542995833059	2.93218703211046	2.81543089114356	2.36550008004264	2.72469603117228	2.08677455595721	1.21705892105314	2.39279366704837	1.67891039778076	2.5576548108	3.15715307350555	1.63284656434839	3.03487028716635	1.67232231500031	3.19936958041791	2.66932968619179	2.86648241937556	2.73717861883849	3.06375632775985	2.40096823773064	2.67916346801914	2.44164349031026	1.76340578698503	2.37559412475293	2.21567224658808	2.32004709652603	2.87102761328091
HMBOX1_C	-4.87357634739849	-4.8497203439044	-4.51178817743859	-4.7352515817619	-3.15776693051055	-4.39089100467896	-2.89936235416032	-3.86121830888445	-3.0641262452979	-4.42727131827964	-4.05376658812876	-4.86712736322487	-3.06008447408624	-3.08001259487234	-4.2787594411765	-4.13658685838704	-3.79455261626561	-4.39688616057247	-3.9864670865307	-4.12740695983054	-4.32849948218294	-3.97197423436647	-4.4384273510424	-5.3976904229774	-4.01671461664845	-3.51159535139175	-3.7581703379587	-4.06743467187886	-4.38662606993534	-4.11056120028939	-4.71551032475671	-4.07310018105855	-4.33445911918773	-3.68775984152516	-4.10466026667485	-4.0258488991872	-3.93083191722178	-3.81383302957254	-4.87886313951482	-4.42255297418304	-4.77682279459577	-4.66823121023862	-4.45855127333194	-4.52779698747171	-3.60296467296835	-3.88957134210945	-4.24623958061974	-4.44745798502425	-4.42915259470888
HNF1A_A	-1.35440650384014	-1.58605698428133	-2.582662358133	-1.58166713800324	-2.28002784997447	-3.50721075211901	-3.46878652678403	-3.53072687119314	-3.68167726736297	-3.92638585936547	-3.26944992992207	-2.68478408064147	-3.20459808200139	-3.42649482207311	-3.01197063428566	-3.42098051643235	-3.1054183283081	-3.50349217776397	-2.75836335002146	-3.45537492376215	-2.59873450479484	-3.18481155063238	-3.24998594451753	-3.57926916723175	-3.52244512339635	-3.03359172412777	-3.23855754774332	-2.9049855948174	-3.0778690190777	-3.3038979726506	-3.412759620584	-2.89122065899751	-3.3311583058945	-3.07723492920308	-3.41507861546519	-3.44325676592192	-3.6236971739645	-3.27935990274097	-3.32765172523365	-3.65360880030309	-2.05188150422911	-3.89729986437914	-3.10395611849066	-3.61659710931117	-3.31298496357213	-3.09783870988879	-3.27724792758958	-3.226323017696	-3.46922394819349
HNF1B_C	-1.33933909179444	-2.03527495952265	-2.15291735294082	-1.86435355140666	-2.3902508276862	-1.97905535898601	-2.37794436904131	-1.53313538143119	-2.53313691677064	-2.83402309050436	-3.37985183895673	-2.57910493036453	-2.09069683181851	-1.30224350167245	-3.33313757208707	-2.62583391097801	-2.24693692775089	-1.85689821209616	-1.94405357099745	-1.91463441620651	-2.42460861475593	-2.44112645753752	-2.56657953187264	-2.81808361117469	-3.09343390718695	-1.8501592486767	-2.6974978377187	-1.86683601371758	-2.57586613383435	-2.70024854401205	-3.20245837114469	-3.45317306619133	-1.89156407391358	-2.19867532580815	-2.8357207889456	-1.69247150113564	-2.86427356909254	-2.73375520053762	-0.944502180560608	-1.86964320767237	-2.3393214375924	-2.43436742357513	-2.59970051728034	-2.27908322727263	-2.98191449643895	-2.6469007592858	-3.32555884745592	-3.30978902696595	-3.65230183424276
HNF4A_A	-1.76263667499603	-1.55969247842695	-1.48559597992114	-1.71284376613445	-1.13348778723732	-2.5730414588671	-1.17065962509629	-1.10135793914954	-1.46262104256586	-2.22108224565691	-2.01041469370204	-2.50592219413012	-1.50727302046225	-1.41674038535658	-2.59933476725901	-0.962689507741531	-1.04762013888914	-0.470768256270181	-1.0004436121528	-1.12845055344379	-1.25222606342366	-1.86037641506012	-1.69201077985938	-2.22805096036549	-2.00800511039926	-0.865085316527928	-1.75931465388477	-2.57525273305953	-1.90320959866852	-2.59907969360961	-2.11293542946829	-2.24145447167966	-2.02811808514666	-2.21538941060817	-1.85604245170964	-2.52953604000017	-1.21469276717312	-0.896352688643643	-2.13555025024964	-1.83102307538966	-1.15270954049352	-1.23333819826165	-2.2985992898519	-3.52745560529384	-3.13721615253763	-3.22658712365507	-2.87427939594643	-1.6858634852715	-2.28176369456111
HNF4G_C	1.14169693116329	1.11603741119272	0.637590647326022	0.495652067401823	0.554754261793477	0.19415251896707	0.564968823694388	0.756291012694183	-0.22672308563426	-0.0743625564787591	0.570183531655265	1.25482615182687	-0.115369193718115	0.215047943055763	-1.19671966296507	0.105204310263535	0.138988929959209	0.910773287630064	0.817290772085658	0.407433031000756	-0.106693558691594	-0.160157058494488	-0.00697047193392167	-0.0116973501224181	-0.0668773646255246	-0.191449199676014	-0.643378465009481	0.752442476354569	0.118933415116104	-0.300974232756924	0.98752229180998	0.107352599626334	0.328890802273319	0.323279041479091	0.677858377789762	-0.0456867889017502	0.0344733749480468	1.22817371142809	-0.173661936830918	0.617558498546029	1.1116232594852	1.77683004270195	0.146915499550619	0.407574540582153	0.734652214339089	0.353493621334051	0.0847163774271807	-0.0175443230713967	-0.591065495507611
HOXA9_C	0.546370807654102	0.89523036165933	1.15202511147221	1.08284109450254	-0.535504768647966	-0.186739665475562	-0.428024516940834	-0.232131517689848	-0.366292915272766	0.419321359041576	-0.147005114580812	0.509811747727347	-0.615731419664952	0.258005685352705	0.294236598735463	0.982446572684622	1.56195042359706	1.0280138477741	1.10651932714235	0.483967859439328	0.429557499284187	0.760842691803283	0.324298832877374	0.655006777217331	0.903941808600773	1.7428864572592	-0.414552684095403	0.908864781642898	0.154937065733242	0.887616339634491	0.216780552977601	0.662835875316319	0.0829939212495442	0.368603336063648	0.712398987624562	0.756019917542841	0.932070638118116	-0.404217989526714	0.837136877812227	-0.638381530789866	-0.218089095206537	0.67068136938361	1.01295101902195	1.26683389484377	-0.56389187459405	-0.0407155637415441	-0.358513116115991	0.392956202614029	0.649356535549487
HOXB13_C	1.21180984861785	-0.00932769114260108	-0.54302454948106	0.54448513413653	-1.16049362355469	-1.59581191587354	-1.82103514994191	0.0948107267046784	-2.02127837302482	-2.59184759637103	-2.74639296301652	-1.08874029578879	-2.07909862951336	-2.1300634937795	-1.34134982065721	-2.67931854659094	-2.6915533586826	-1.25080965271827	-1.46235858678255	-0.899625146797689	-1.65982825477836	-2.10811780040297	-0.309964155003351	-1.71059157520671	-1.46491002103183	-1.27609185452313	-2.11914918406026	-0.890970494849929	-0.706091678417693	-1.84312937033076	-0.371532103633178	-2.04570259820844	-1.26102361689025	-2.04740703794304	-0.153887098872062	-1.91352295794851	-2.21689205768692	-1.83946230001719	-1.21559190144066	-0.821564022071933	-2.08465816237595	-0.801648672345916	-1.48567754857908	-3.07034101077535	-2.38312751916397	-2.61022671785862	-2.10601472615303	-0.836827341313214	-1.28696889522476
HSF1_B	2.46670105383908	2.56596858476877	2.43139256812663	2.2629323743722	2.13529624635823	1.98572082519516	2.17058369517134	2.04011198181261	2.3413753806549	2.3644210686888	2.62521008415964	1.85826469766289	2.1423984762245	2.17333749704524	2.488793783928	2.39423812687559	2.55596545197498	1.99420466994688	2.2489251240395	2.54947822103059	2.13117332905138	0.96597164488009	2.12653813631718	1.63665783466679	2.51273716805933	2.51777979427259	2.40180226905417	3.30414154148449	1.91894831495651	3.07135021887099	2.38091898763157	2.41347983303111	2.61908197116786	2.27921125694496	2.33255494518058	1.91374222696586	1.1278535930917	2.38549722855008	2.14554282510903	2.3181104086286	2.45138267675827	1.40717861930951	2.33269998049132	2.86577784050622	2.82945984290006	2.81823567112134	2.09880813176151	2.45611209136266	2.03652853521908
IKZF1_C	3.03582182388921	3.11955397764752	2.09365229870471	3.25010962396333	5.65976836490689	5.32829596066565	2.49758062611071	3.85816014541773	3.91656505822146	4.78458686608535	4.16614514202359	4.67147204830314	3.70100220980395	5.20175372653018	4.6513655152699	5.04110923486447	4.3646473575989	6.20823862853418	4.33163357889769	4.95250760838791	5.08354845310506	3.62839029048384	3.5402418771203	5.22220513623959	4.53665714859629	4.14441618797096	3.93151110917121	1.7890006958855	3.22553713318064	2.71959453568173	2.44296989117791	3.07956338457068	2.13155823105127	2.89207237370688	3.13785271450702	3.17926711738386	4.10384460589445	3.74012326339578	4.50066169768455	3.50227794665687	5.82706138875184	4.54054569873187	4.10149530582532	3.70017839825167	2.91934638523899	3.09903068707611	3.10339721935126	2.53054469802135	2.37245529204039
IRF1_A	-1.75156643784934	-1.79710790098097	-1.43775347333876	-1.56700950382828	-2.08198908507128	-2.56013934534891	-2.77339040469792	-1.83915599671058	-2.47246321354749	-2.08338916303475	-2.50546119110274	-2.3555831495051	-1.89471042207441	-2.85853681164977	-1.98066777896203	-2.01091567616783	-1.460714986452	0.164845928932566	-3.27118615741844	-2.34565461255372	-1.10130747675566	-3.31308406030625	-2.95465050583382	-1.66387422832734	-2.40500883363768	-2.40548162900457	-2.83267453577964	-2.4043411756343	1.53441195738968	-0.0207623641426505	-1.70551581005726	-1.10360977245443	-0.742243000054181	-2.57426570591597	-1.09781075745916	-1.53180459287835	-2.18121616998137	-3.45735586407463	-2.45127435482565	-2.57397083494773	-2.73966837061008	-2.80783861903706	-0.668156963317009	0.594217655164071	-1.1913518554533	-0.917710784533077	-1.72663099395647	-1.51850310778085	-0.564700156370174
IRF2_C	4.30178208985529	4.17341041806777	4.46228131545395	4.97235749552519	5.00913156091983	3.9847857591433	3.47267600250167	4.6058677243798	3.46481802222619	4.73706195972474	3.78908822997071	4.63989126017589	4.0079125931382	4.51528614202687	4.51661574991871	2.76432033653699	3.62368379335693	4.73421965261655	3.9209433216115	3.58628531689715	4.25652120651199	3.50396379631494	3.10815765489627	4.78311392961122	2.81163715066345	3.37211515056466	3.06227082122319	2.08430905114319	6.11124633413081	3.81062450613812	4.28555125483361	3.68669551959687	4.8446767272968	4.05924824162674	5.88292915667873	5.04552082805896	3.38705143007937	3.52636229449246	5.04501109463684	4.80316659427437	5.15158051833076	3.82664627292521	3.89671267882066	5.09087911407622	4.11913986825044	3.77525552773782	3.54267907412112	3.72687399705956	5.40878127382139
IRF3_C	3.3715753476622	3.54683319562008	4.55300518028821	3.89843875349683	4.27188508325622	4.20714034545394	5.9921969798011	3.78107516272399	4.08691655233094	4.60920954389128	5.16546692925214	4.36881757494388	5.90335889934243	5.23685405599373	3.78258582014854	4.55878536469525	4.92698887679806	4.08521314601251	4.35918870270109	4.09938363641153	4.69694378089397	4.3141046345919	4.47178071959259	4.04209083912061	3.97618894577567	4.23029763173393	4.67327934218223	4.7027196962789	4.32057142944472	4.57824969693716	4.44852630208013	4.05709480768144	4.33523869912871	5.27124556437906	3.71988247648554	4.31940083762177	5.8049326342755	4.9601332253258	3.58330806550379	4.40956521281507	4.3862719610013	3.7946258079799	4.10360893343834	4.54191012797175	5.15082861503299	4.56277537591188	4.10996126471663	4.17730898272756	4.36249764751387
IRF4_C	3.46247913846551	3.50523400356357	2.14045790296284	4.22434557780802	1.40248795469768	1.27139248700534	-0.485423440036365	1.89407087647695	0.590153043499846	1.45114674336626	0.761401219974552	2.13439718259173	0.304627914457194	1.61194748574964	0.836088838452679	0.856960112120937	0.419952222187981	1.5747100436956	0.405544339612766	1.1564025492232	1.45802323492877	0.503100597807239	0.65446723978511	1.50384213282564	0.302587074077459	-0.249639080555073	0.219539645695261	3.09325488769843	5.10568384884438	4.07533647095321	4.9540275032649	4.31867628355493	2.16216647033086	1.26430319810962	3.26316982434725	2.08432665458793	0.0443008984999227	-0.899477472522501	1.25982876383986	1.81240794608233	1.36143394903713	1.38523375264839	4.60587536818482	7.08966809576935	4.79683582673472	5.23075908974555	3.95025027833525	4.10222634898009	3.18386623449765
IRF9_C	3.48416455135767	2.04652518032618	2.09715230741031	3.07382987812258	3.33236810272735	3.20066065269191	3.59160878562828	4.76759244233933	2.81227054953965	2.5461295018534	2.78684666638768	3.07689461057076	3.7507667004648	3.95921330529445	2.82517506052516	1.87022291453973	2.07020217315278	3.51519667095315	2.46164048616526	2.60644615560513	2.47602544099428	2.37823472043391	2.60237458450763	3.35219868457206	1.52441961346007	1.06277743467861	2.99178477712439	1.85668235570749	3.93344414458184	1.96807249918441	2.5299236659037	1.99019324112069	2.31430548353943	2.34060709189979	2.52967409484992	2.50717512932326	2.08147523135861	3.24617845430263	3.66510381148272	3.14077928531199	4.18729980629051	2.99597336157892	2.25420932854638	1.72725843767486	2.22254668480444	2.1807690683637	1.84999667733659	2.03540990722	2.22261451262357
JUN_A	-0.714259548043988	-0.664781954476898	-2.02236781689886	-1.4768166338418	-1.46190028273427	-2.88422525246398	-1.98767395424913	-1.68610617583322	-2.71148820391991	-2.20463553491392	-2.96696860496956	-2.76197675179925	-1.81936970725172	-2.0273393979517	-0.986864932914701	-1.85076828180893	-1.24747287241538	-0.082081415235118	-2.50079650597756	-1.94657281535859	-2.1850596674139	-2.03498180773456	-3.17761219662262	-2.08574730775541	-1.49797291746608	-0.980353572723139	-1.89405391336998	-4.5048014158979	-4.17445609283586	-3.91643938149091	-4.23600626438598	-4.26828140615737	-3.47662813292948	-4.76522241104069	-3.31784860686174	-4.28352964808125	-3.00979092108546	-2.05087594970273	-2.26328944083245	-2.79488368942324	-0.563222122577849	-2.63940824653325	-3.7437613498038	-2.46509612440547	-4.99586586957989	-4.47324394322709	-4.79144696463839	-4.8326381331278	-4.32477767473432
JUNB_C	3.56670029335081	3.68955922303243	3.25942007446223	3.14701876081371	2.5089060575984	1.94586997747219	2.8236670328941	2.13206407296127	1.67604617882548	3.06886796604189	2.42176083218869	2.78098900280766	2.06965337006639	2.22973307557349	0.911908546850952	1.24425364597273	1.37332456833284	3.13851681330995	0.617313159206812	1.56237031630371	1.53972892241253	1.1080313401889	0.838278098859547	2.88949802953247	1.25603142002705	1.78027279318344	1.11126675498157	1.64945145213419	2.46760959892814	1.9239113086164	2.50296967491383	2.45034978280453	1.16371495726684	1.7012752214125	1.51172308558006	1.83310853661427	1.10237828859933	2.00574485114913	2.87480770674658	2.60646806743376	2.66663489649517	1.14505063040742	2.32715494594245	3.23610176916218	2.91173138636001	1.56357465702419	1.73652414546658	1.96364992865111	0.889537739324444
JUND_A	-0.0940052224393096	0.278842822464778	0.00874022006369891	0.0219117944325758	1.19305908701509	0.257536662986327	0.583254377327109	1.70987146747681	0.605023211462102	0.199848176904769	0.848643586218069	0.0316896648524811	1.5635799691825	1.1476252844946	0.633215753495538	0.600109788653416	0.30566775128256	0.56762548115729	0.134612800566878	0.278238656469604	0.611483145222729	0.0344460005215673	0.142765885180007	0.17484140072052	-0.171729433799813	0.757573613778231	0.458281267189622	-2.63933171118782	-1.51608637760632	-1.51017821882296	-1.45101482321077	-2.2280288666965	-0.692827606552767	-0.496283840390723	-0.0849130273004351	0.0910231118091332	0.129539725738884	-0.110972331288039	0.834052390170692	0.431980427761403	1.3697216314331	0.65464401995153	-1.48067813221414	-2.01086702686837	-1.31147538896635	-1.90942761893195	-1.64286692702885	-1.30750665917771	-0.585433514486594
KDM5B_C	1.73278422655945	2.4490370272965	2.36942391042342	2.22892113204	2.80448215858339	2.5599966980108	3.79108170301891	3.55457576226623	2.55908480337846	3.01710647351349	3.61614465535584	3.0008345833415	2.38064052250598	3.16725235283567	2.71357702566222	2.58831401130737	2.18242185792638	3.30089074127266	3.27358785851883	2.23934570828586	3.03037522460896	2.7574670083912	3.30796156480408	3.47458701362191	3.18233297715958	1.94304070112356	2.893734163548	4.21288065101537	2.12261303629851	2.28375461233216	3.10630997856305	3.19276451071343	2.247228438785	3.27380030875473	3.41033170873079	2.53619685112144	3.29939133635865	3.41863757076991	3.67875163645858	3.43805693919577	4.39314529939602	2.74505746584172	3.04875276393921	2.87873546049515	4.09100750537577	2.64112532991584	2.80054965757132	3.08369001081037	3.46999879408068
KLF1_C	3.72627178454979	3.92299272165518	3.75945055528155	3.75303797092461	6.68613354314947	5.87428984434257	6.02447254546603	5.75005999477001	5.01444391949873	5.52237242757157	6.33313260187953	4.26834849283903	6.32938026493026	6.65546417307953	3.87265040953699	4.06744046352425	3.9405936843281	5.7738982109594	3.68243196932555	3.89192466470242	4.33588891492644	2.4075974682437	3.74351905824165	4.25839782606775	2.99688095141917	3.45434759390417	4.55466176893807	2.12109712693232	2.45131028026019	3.06123629251743	2.91800987827895	2.97150076995356	3.36733106670883	4.19947182174664	3.34592598194224	3.20736251519139	3.83953066014409	5.88837889702414	4.9736834390397	7.08958019970979	6.70822408190819	4.30598354534073	4.2673669614894	3.22235449497815	3.45984733001332	2.90900577578847	2.75103496959494	2.64863706826074	3.18645104128098
KLF13_C	-4.54146870498669	-3.78510871164815	-5.24425329529063	-4.5050925831624	-4.67316311377633	-4.02798968050723	-4.75509126264368	-4.63024577710317	-4.18565324336663	-5.98951286935868	-5.19015403895005	-4.88291332688861	-4.5375354527054	-4.90133235851525	-5.14629090244956	-5.38122272922878	-4.9072072049693	-5.94037556293584	-4.85869346187178	-5.3852449296243	-5.18097207190653	-4.31345282607701	-5.62062119384506	-5.33114324539403	-4.65629806458208	-3.89520678469355	-5.32915054894529	-4.12838451180544	-3.7559079183347	-4.78577562067526	-3.78459168663041	-4.80574730847996	-5.22107301914265	-4.34915139457832	-5.02758523145036	-3.85185433237523	-5.48354923377806	-5.74314362479353	-5.49759197043996	-5.53235698846211	-5.14560378655822	-5.46201985791657	-5.14333204819409	-4.1514560702859	-4.731353681771	-4.26338247873179	-4.44418278653333	-4.24760502581702	-4.89960261333639
KLF3_C	0.818149191426489	1.0268302864954	-0.318131224285499	0.15991855726176	0.368250243469519	0.447523425947088	-0.1118180597707	1.72714948831303	-0.88626686181737	-1.65590651132219	-0.413191818748002	0.15309048711236	0.097849198455776	-0.642523879575932	-2.16805734262374	-2.47037319551545	-1.79336766558004	-0.881565592490431	-1.62135905351573	-0.402511901822176	-2.24400489363302	-0.425198773567876	-0.668776817756031	-1.04510795505643	-2.10495167504214	-1.29169924319713	-1.76194778601994	0.512213796656035	0.670448399562973	-0.602792055135326	-0.415215073483276	-1.54749005765931	-0.372335678119287	-0.763535480373473	0.3442113504354	0.288069742386483	-2.10277110149271	0.279898215535845	-0.242942961708975	-0.642863325484196	-0.883282158775701	0.515127427017439	-1.07724625200075	-0.504897174127938	-0.959153314963871	-0.913635541215032	-1.56617367278438	-0.84853014513731	-0.636656521734882
KLF4_A	-1.28808714927364	-0.833351977645834	-1.12206268165816	-0.743416238635612	-1.91013673843373	-2.00714243739659	-1.08936280656805	-1.2396161757246	-1.71172822528919	-1.33887074933896	-1.42034926807334	-1.17975638857497	-1.49559444542926	-1.03259745944349	-0.628046126471392	-1.35366229903637	-2.0536870943494	-0.667020486817421	-0.749444954218381	-0.732153938327238	-1.26686001930277	-1.87529917730128	-1.0791549922913	-1.590525281413	-1.42775497993805	-1.00082618129092	-2.11225154866831	-3.09857391989849	-2.05485617608615	-1.83357674971874	-1.82526184044325	-1.76512342313802	-0.989210810857589	-1.42088325359795	0.0932899422610716	-0.37269147916958	-2.66773325600194	-0.808507375369269	-1.10952759079987	-0.569858440736626	-1.02610432184039	-1.5387910902993	-1.18342346288028	-0.827659673415756	-1.1677205806631	-1.75131691285903	-2.49310179429892	-1.94257524617931	-1.35860391704649
KLF5_C	2.48424004917805	2.07986797083751	1.23178798304652	2.66838643121395	0.795829365668451	0.38583917540812	2.94878458881721	2.60978495980293	0.59674671575326	1.39720246898071	2.42159461879252	0.195606402827203	1.56678478155479	1.86752782576805	-0.0127712683535495	1.3222899456634	1.7185417967174	2.23761111053325	2.63686053518331	0.312212260284243	1.21854481258315	-0.338829506837003	0.505904873582501	0.497841409931916	0.71919749169865	1.54755768191664	0.526499041658693	2.67516280670911	0.481854242294032	0.627938260999234	1.22064946705711	1.07662520855414	1.31162783745922	2.19940909059245	1.19039347946172	0.466917001140979	1.25919214285037	3.71395359537736	2.60839901401299	3.02083125335521	3.04932337322505	0.948587896258778	0.961325772680347	1.10059999148574	2.0348054277416	0.941383891158617	0.238709594552241	0.384141718795825	0.517511293963416
KLF6_C	5.81981148472172	4.9928588645088	4.29764329466329	5.1272140009307	3.76344371861564	4.21868839296856	4.02695841739359	3.98551322769898	3.19553498660502	3.89635247716296	3.63316926966141	3.687912861869	3.6220664886297	4.58190684151198	3.02281483550795	3.50539307170684	3.67820907179565	4.19359338324571	3.09875484907794	3.64519883548168	3.16945681216185	2.95443454479741	3.01442902917949	3.69481630028216	2.74704190496525	3.78480089500894	2.27006492164503	3.03897481958185	3.20444699924437	3.13060412951338	2.91926276128253	3.28189353875678	3.78016679895324	4.47414793727884	4.28358078885315	4.25444005722563	2.85484796136286	3.34627909371484	4.53714550228592	5.22838830658308	4.80239710604706	3.84016681232367	4.04005812376145	3.38241351941916	3.64482397611193	3.53198575631249	2.2446963519865	2.59815968233134	3.5653985975658
KLF9_C	2.06574253249347	1.03177105988587	1.53319826464975	1.62191987315153	2.29127913857237	1.60461373228328	2.76169106176804	2.07571214058748	0.997552032049179	3.98246136824755	2.86078153777508	2.27003532308417	0.971729097890183	3.00626541764369	1.12886012300899	2.46176014038896	2.24283464169391	3.84370609587796	3.53686486227116	3.07546979837118	2.49889047170212	1.11214439469653	2.13076884177344	2.66960435296157	2.54611634712065	2.07575717671423	1.5012615978857	2.93578545377148	1.42087841266155	1.11030563035989	1.65116755292818	1.86536753715679	1.15106252029974	2.892402117472	2.0485627177053	2.56926413588601	1.45256436397469	2.86730266271153	3.66865151448067	2.0996817342954	3.3726184117612	2.8959944779275	2.2533796890945	2.02631403892631	2.46496743239644	1.14585084219066	1.0397115034259	0.75640788755912	1.17651741004494
KMT2A_C	5.48116819234801	5.01605737118378	5.63276097291477	4.91715967555644	3.9528228458033	5.0294519634553	4.27111405700129	5.67412139291921	4.11923053260729	6.32790946304756	3.94315116357022	7.01238486299279	4.03069642292399	3.54944206522127	6.36365031213943	5.54241885393469	6.16732744848411	5.92612033248606	6.28050898362688	6.71450830028308	6.36293908184526	5.42283469673194	5.75133086269148	6.55454452029297	5.08394400240104	5.54532897801923	3.98464115031648	6.64317701915749	7.27396429372822	5.19432087253239	6.77452527159082	6.56525323653717	6.14785134698329	5.81075400594294	6.55987277726768	6.27844715698873	3.96904649773502	2.97746045470944	6.17873240676661	5.78146621450349	5.62054192382024	7.11719172419215	6.75535545058452	5.47214174224425	6.77014916683112	5.42348503765993	6.10887923870966	7.01927217110485	7.04601450898922
LEF1_A	-0.189095812252992	-0.00859134523305393	-0.447261723665794	-0.491059518874388	-0.339909206891319	-0.717342592181786	0.395029627103675	-1.18555315698842	-0.857914614103443	-0.0716517770549392	-0.116315499050082	-0.645924101366259	-1.66693494570657	0.0228047569643583	0.0883307590189143	-0.915464905667021	-0.836166784445093	-1.45151610546982	-0.765479554202	0.499287627555724	-1.03918712979919	-0.502636764973713	0.797183014154384	-0.63101065590547	-0.968361570951097	-0.293496653026792	-0.383382621168965	-0.495247351054524	0.135415749859983	0.291536489808353	-0.74028115083119	-1.05430684820218	0.863777729114499	0.362116262805088	-0.0338256230878811	0.363536994280545	-0.820884230302862	0.307387455802183	0.800762958226989	-0.106281671166554	-0.128510479730375	-1.19424417565725	-0.341571768560403	-0.932891612674723	-1.55819089295097	-0.567373531657694	-0.472844149333697	-0.259094254756886	0.268464452334991
LHX2_C	-1.80484386164231	-2.23189467085619	-2.30826414207359	-1.82076715602362	-2.24532740748679	-2.60696327053202	-1.67990697407952	-3.0326706588966	-3.00217968925085	-2.39258916457189	-2.91960410871915	-2.81979934634988	-3.18051801348915	-2.10026863972455	-1.65075869656082	-2.66084380518664	-2.95223270557069	-2.41189394009765	-1.8826823444463	-1.58887566849809	-2.17232771501227	-1.70261019210555	-1.41177465481259	-2.47355758232988	-2.1661335715951	-2.14039009612296	-1.65161206782831	-1.42537486864025	-2.03114340503986	-1.84133370138836	-1.35749124573201	-2.07203292974326	-1.85572329503026	-1.42911092486315	-1.55637626721511	-0.974490417992117	-2.70438478940388	-2.27475057811121	-2.69186908403471	-2.47620372068463	-2.34467118020933	-3.09245133027116	-1.92249453126112	-2.46625513525777	-2.16807316801168	-1.74664729015607	-2.01622805789481	-1.34438757085793	-1.34839515713989
LYL1_C	2.18374244908287	1.88216583977266	1.86333641732887	2.48460613552514	6.03846184549124	5.15580382457718	2.88045074843267	6.06102807070658	5.89885956949725	9.14137805050947	6.61959233935453	5.5271681679542	6.1846748685318	6.10818302406191	7.3238965660865	5.88801958678789	5.31153766961873	10.1193054524112	5.80291101294704	5.46761461750616	5.93783127870471	4.19673090623257	5.96486297737953	8.68545793174285	5.75069168069496	5.7889083498246	5.46052109703139	2.30295742216433	1.80576768859006	1.76583665332166	2.68434242031151	4.17997576643752	3.84751264671034	4.23317823860878	4.49548580953224	4.7027844130932	4.81646490157844	2.13499606844947	5.29220382579636	4.5520030981428	5.56544920680378	6.90427165555395	5.39957736800428	4.64428826605134	2.39858661428178	2.78683443168722	2.68904551987603	3.01245739555821	4.40716908840516
MAF_C	3.21463702745094	4.22178652083673	3.4740389237527	3.71487968582657	1.22720978844722	0.916574777262269	0.04443139445226	1.32042396921743	0.65011680629046	2.64831363750957	1.90988755746385	2.35115665605129	0.915722820500038	0.815846538485524	1.03098743027982	2.20189928995243	1.94080015168979	3.96237601950988	2.04443870982389	2.11556143790305	2.81361891304158	1.03234823886416	0.967796772349872	3.69244594258033	1.69541558472169	2.36372900523161	2.08207245292888	1.7459488813674	1.89053943368384	1.24399624068783	3.05030444728391	3.84170558548111	2.31015359885344	4.83508866847703	2.46119624056875	4.3780476642024	1.57627226583553	0.615634880531337	2.18165753213565	1.18773985697215	2.19704854258601	1.50342392670798	3.76017740314339	3.25093738061966	3.20239909079166	2.35932613488987	2.58038658592898	2.8607781855639	2.54995985603955
MAFB_C	2.64144611554393	1.37912789102328	1.49844363676943	2.08205822567101	0.177275828875825	-0.371434765984009	-0.870011034854872	0.270254544534124	-1.13085791752698	-0.248955730684756	-1.00274931638946	-0.0340775531463955	-0.759619903337209	-0.64324017872686	-0.663113242285394	-0.664248728686412	-0.568344220293063	0.466802888051344	-0.567114270208323	0.013209589194718	-0.253661944274137	-1.19833161169775	-0.163084820487052	0.162639987920034	-0.837882465464919	-0.889933395171259	-1.01480586543236	0.613019920209754	0.20200290720041	0.160657729314788	-0.0472388369101532	0.454300184647594	-0.847851406724447	-0.12094308678921	-0.0913630615609686	-0.393552516296008	-1.33497784173075	-1.52669783227326	-0.268345361166905	-0.66905617203986	-0.884931493321162	0.299649106566698	-0.185968132158636	0.139230142806377	0.0679261258733938	0.0510211954203081	-0.999839962248454	0.0912428794629699	-0.530218281373466
MAFF_C	0.888652457253943	0.216362423073577	0.172951996576117	0.502298329773533	-0.590594381562937	-0.452177782976681	-0.760074620377312	-0.673943739930361	-1.79670210699564	-0.270886174606399	-1.58433224665304	0.539449042874064	-1.7603396907367	-1.46707847133045	-1.23158400810629	-1.08813730605329	-0.619150083742092	0.124180656456092	-1.06870115889563	0.0967863749881143	-0.960376322770935	-0.628007749756545	-0.410535625611196	0.504262271645834	-1.9041490680588	-1.15124681240942	-0.886862244328661	2.24759514116657	0.699179709216894	0.863170699189405	1.16389413367284	0.728445256786324	-0.124403009285959	0.669329240293601	0.50909735153782	0.70636191723103	-1.67738361289949	-0.529416800161494	-0.0859610216862334	-0.41079068460211	0.027075023507684	0.427272070861848	0.36857697408016	1.4274303411804	-0.150819670815031	0.911696498256455	0.305539242760151	1.10986175296707	0.210158317864409
MAFG_C	2.42749465759138	1.14950692290229	1.55995092627385	2.26157990715935	1.44127459866584	0.894572006089075	-0.329761231021659	0.930123025793989	0.713291988548542	1.61305229574784	1.18527940371125	2.10235754124103	0.0664991612828934	1.23723239704157	-0.3437955683652	-0.00434722606947204	0.100682036927956	1.19609289311771	0.536603213117158	0.460113598691932	0.337682239762064	-0.250611427224305	-0.683700551406568	0.696301769115654	-0.255931025910227	0.259343315307706	-0.0249074484726973	0.331731058765458	1.49126806695613	0.652051214086121	0.869244025485027	1.05469608384697	0.408633628474655	1.02240485737737	1.26098931980309	2.02668875773188	-0.589533996441245	1.83880764813613	1.93522512830454	0.673457537992568	1.88740977573985	1.49727279591643	0.278835466510239	1.36051385262893	-0.0147184730724323	0.143063429163998	0.63391388552981	0.550231526258635	-0.126928278237623
MAFK_C	1.77233010873999	0.727999507755418	0.533580403922374	1.32562795460682	-1.65698361595916	-1.50852124104453	-1.48527395908862	-2.194879282549	-2.42952280872329	-0.603329768071597	-1.81892328051274	0.365764740227137	-2.39744649722836	-1.88178158449369	-2.10656149685946	-2.45923493192759	-1.13008574219402	-1.37163090460864	-0.495459987803489	0.26645629930136	-1.5774213751045	-0.57784140311768	-1.51365311901558	0.28368455699881	-1.61771545481091	-1.07868406448012	-1.2792208459065	0.544051041758141	2.24782493278692	0.730068243874412	1.73661296567138	1.19529744975072	-0.575162450667615	1.02184233757466	0.31583324006893	0.449504376616842	-2.08747563909437	-1.39425077328142	-0.426885922091699	-1.36918408404958	-1.44063149158598	0.493199066568569	0.413940288635445	0.737862000142451	0.133414559599058	0.226039518616783	0.960002585737762	1.46829145921649	0.35592875449513
MAX_C	3.09966238896225	3.56089866608422	3.65131420937913	2.99160852328237	3.38696575646554	3.43127045103894	4.5377866649138	4.71463506108321	3.33343199215503	5.08383481064406	4.62866992891238	4.54057936955482	3.92546454198379	4.1184129576683	3.86250456909104	3.26593243486713	2.59539293533148	4.73928507661869	3.64366656380266	3.89693845934187	3.5277917438354	2.34648732578441	3.4812778386066	4.47524211441875	3.09271037342081	2.82744651943554	3.11919083692959	4.25644358296922	3.24259667714517	3.91037898785316	4.21042202432927	3.81909134485673	3.75188479209682	4.84844540059133	3.71821855778506	4.31342955774454	3.2230766153013	3.19256139054899	4.70581019615181	4.1035422232644	4.17473748447839	3.68805339248704	3.80882483672177	3.24134636202686	3.33473518417495	3.46504743216113	3.10919514164133	3.88980714217811	3.37795647047053
MAZ_C	4.27388097896591	4.6130647310216	4.53194751675177	4.47378607837566	6.33966006669851	5.04574394692225	7.49724344506243	5.77336238974395	6.13701057028678	7.60845239722134	7.85381381763437	5.92009492870947	6.97412454310042	6.880472726231	5.59415612143079	6.06385824465214	6.17528723717947	6.60783292275336	6.4492252063938	5.74657966889098	5.82103691714547	5.91842622120311	5.92144409618915	6.38703440226074	5.60617320343994	5.51922841712457	5.95325403357995	5.96714601046699	4.99744079234075	5.92122921988564	5.18245901714223	5.76492953912317	5.54168272304725	7.23151606769589	6.29142985186832	5.33111723153739	6.4023246157569	6.25708628681902	5.77729858056924	6.42088019288737	6.39581111547546	6.27793353848081	6.15654926820095	5.76342680279728	6.13410129086968	5.27170387086852	5.40156546897341	5.08429631943324	5.93384358391314
MBD1_C	-4.87711415869527	-5.1975873257371	-5.73172988734632	-4.80748344018165	-3.63056086116469	-3.79957972206242	-5.52597719632499	-4.60900733584194	-4.54080471659779	-4.60363063375831	-5.42115370573584	-4.0186346551294	-5.17627411446841	-4.87759156281849	-4.8874435896962	-5.04463650460602	-4.7862761693847	-4.74247429440047	-5.02732643589886	-4.81402986301777	-5.4058389457814	-5.15278012213543	-5.06109583477597	-4.66967799605991	-4.7998224778122	-4.40646435314238	-5.29825985465965	-4.79006132600145	-5.08852907884515	-5.50106775764306	-4.65965126071666	-5.08878599630041	-5.10485422161755	-5.48141982973631	-4.57794189216383	-5.02006811120063	-5.84092197290884	-4.65121267531284	-3.99769037386277	-4.99308589665747	-4.53268479995437	-4.31124007594206	-5.87110993170628	-5.21528234945497	-5.11914025310053	-5.21168665849264	-5.24563823449957	-5.02223818789093	-5.85111855620607
MEF2A_C	4.99598367721821	4.50763039727296	3.46102107949484	4.57311952236715	2.15842113685357	3.23868551802285	2.13824063312628	2.11721236708228	1.0823512848854	2.99004367512434	1.88094872096652	2.87874036552839	0.200429675025151	1.78255044815727	2.58326909967577	2.38611080978536	1.99195187537963	3.66986272218378	2.68445200832332	3.1969631361026	2.54058341077431	1.89559233404203	3.01691619143909	3.46965836139966	0.69435161265727	2.28949848420678	0.972424344615056	4.9603504927779	5.29115751046527	3.77537118375962	5.25867929798754	4.94361218632989	3.81228922021464	1.87102117990677	4.48091086043539	2.589662298892	1.00598658069587	1.35392041058074	5.26164844630319	3.17019955620609	3.55726256040905	3.56966026719858	5.13469528084936	5.48983171005311	3.72343668523309	4.67527485213321	4.48167532390045	5.25576110435236	2.93732789360245
MEF2B_C	1.83092060815771	2.05892496894178	1.76864096816684	1.80741219492011	-0.522105931955222	1.06531868184977	1.28048358078703	-0.396979607161119	0.00664150957307836	1.41800025672708	0.701484519426366	2.60063053029568	-1.03394078336554	-0.650576704221039	1.13177460661153	1.08183462267097	1.52761490958225	1.8160558650738	1.94422521255007	1.70685946215834	1.41770419393092	1.24180328076317	1.54218753608899	1.83974165753497	0.52370973341273	1.24066377381422	0.694308321298039	4.65182307711624	5.39489251740191	3.66404222789178	5.97927840680863	5.69629524722528	2.9277063371854	2.6604796257627	3.42202784213229	2.1289513508794	1.09179165561246	0.646256524410808	2.24721151621277	0.273535778575135	1.18148197847489	2.32282355870292	3.24439337960217	4.06824328798409	4.62727833880511	4.838782759803	5.25646326850392	6.57982863819705	3.39925049657801
MEF2C_C	3.08439894233732	2.74940952647188	1.32829409659137	2.09155218629344	0.0616781515217335	2.4167260625545	0.20333155527285	1.06166535989526	0.732939414282041	2.43454523048621	0.167089503738793	2.86436048965808	0.119895131806247	0.899786463031613	2.03807607172625	1.9059563877266	1.99259251340796	2.84159976776927	1.96278406926303	2.53151660768578	1.98675684085812	1.99756701007014	1.51756268790281	2.13735232794263	1.3028513365733	1.68245549952968	1.15990430432785	3.49466881823741	4.80327693853317	3.61940934909407	4.5835439795098	5.22537054892967	2.78727673598133	2.7001416923585	3.29567652018344	3.41156713334593	0.272241767195719	-0.196849025773578	2.15738814603423	0.766341808953074	0.755888279344538	2.48747794055639	4.1939163228294	6.11660597997781	4.08722779397528	4.36586592500307	3.34512458571247	4.81699223407825	2.81150598197067
MEIS1_C	0.488228558432256	0.0777437841671435	-1.07566462588719	0.270244556676607	-2.51634909634707	-0.965513258092874	-2.40762847782496	-1.73024224561105	-2.64364673336881	-2.15780693408825	-2.30180974949046	-0.164128380512414	-2.41639974702342	-1.89311193171007	-1.87547145762534	-2.32555012039545	-0.92483942837833	-1.62735801327608	-1.55521255539711	-0.0572997507706917	-2.61848518086849	-1.21405885847609	-2.02283899707815	-1.96381085379898	-1.70743674348694	-1.677880809845	-3.48752437451808	0.583965972431563	-0.987295581457277	-0.947432451355129	-0.621371860032497	-1.24808852986393	-1.77468135273579	-0.589922879312096	-0.980881046580043	0.168056626402703	-2.93962022513974	-2.43211718241615	-1.15129699340348	-1.92696418306688	-2.83224624434835	-0.0193768793364672	-1.84009921371835	-1.43112521162946	-1.86738514528492	-0.94341781417885	-1.31342052800115	-0.388070802287729	-0.394966058534305
MEIS2_C	1.24981825021695	0.891695860946733	0.127286912123891	0.902222011630695	2.68412848863037	2.05921613263887	2.29900301079394	2.64061091369779	1.03777961439174	-0.271568335953327	0.701123720705264	0.779536519121993	1.22039266436501	2.21823260510938	-0.210494529865463	-0.493303603351974	-0.713912463641336	-0.129701763346938	-0.0368419475118649	0.835348509151459	-1.18760036976045	0.403262156241797	0.230161296760095	0.636030862415727	-0.755623894659403	-1.68332346357102	-0.292213429215138	1.30124436134814	0.658791255825538	0.379574146597662	1.29726012481488	0.732733275204424	-0.310790343556031	0.645867015645876	-0.111467593791841	1.02686783256607	-0.954747728153614	2.90808906383884	0.839655785647709	2.39300307174245	2.21443822855285	0.328832152787602	-0.0591413765072494	0.180495218377913	-0.0226609691279638	0.33757661816375	-0.0608231857787365	0.409673223598001	0.238182458619767
MIER1_C	3.37773861390137	3.12191431191387	3.21976270998704	2.99610732216851	2.95474130732281	3.53820720169245	2.55161524484176	2.9036496905878	2.6788876068653	2.99708800300291	2.56724901469162	2.66054429726893	1.82961955986551	2.53053792468688	3.13908418810355	2.26698507323647	2.90376552725451	2.92349224943933	2.94190303294697	2.56438637941588	3.04901047739164	2.750914569367	3.32488953267131	2.79423325178016	3.03567223852108	3.14038795921495	2.5351598582297	3.07320917104517	3.05719900972554	2.74060683107806	3.64077964061572	2.81446363620636	3.12408152295686	2.53400409436428	3.50138589320076	3.30234317486785	2.2521639214927	3.24430029918376	2.77340958989551	3.23305633655622	3.01990328820364	2.81573218546709	2.82297266599572	2.85809679966097	2.63814856166647	2.94719048610086	3.35408559894801	3.32833761261723	2.9728517877079
MITF_A	-0.270585307929254	-0.705777501010927	-0.99600152135568	-0.24455924042521	1.12231668552983	1.07909041543382	0.399799088925513	0.844748883063808	0.723944648119858	0.677525976862669	1.46936973728097	0.844822800934188	0.371681983625233	1.16214210394979	1.52041523237296	0.962478980732113	0.29501135418568	2.30846198240763	2.20094025020493	0.992134074871792	1.00476539909424	0.242272618722611	1.0909371241023	0.0152445918448198	0.549891881026131	0.663296032089553	0.476388732722609	0.433137739175635	0.685126520530414	0.53951321183988	0.37167028100431	0.708423086605684	0.55176860888954	1.4554790562258	1.040273795828	1.04234366468835	0.503630078301221	1.45813068580633	0.514641708996472	0.839858180888748	1.92043051450392	1.72125932228282	0.797439894588516	0.706999344569087	0.685720007134793	0.349346808606809	-0.136939157014296	1.10505253286808	0.931362555244505
MNT_C	-5.55605179013999	-5.89835236489523	-4.85740386803484	-5.72816066544784	-4.90119808785342	-4.39579878187126	-5.50510637328455	-4.58911948898522	-4.15149170110901	-5.88956236950565	-6.0009000653423	-4.75809998122292	-4.02747773512924	-4.89340796156368	-4.51999053876445	-5.03929055321703	-4.2795444266671	-6.06985277643202	-5.34278734599934	-4.59008135183161	-4.96446197098999	-4.43801157581025	-5.10104523496485	-5.45464380331846	-4.7570813347027	-4.73348084792412	-5.29306539988905	-5.9361513135827	-4.75721737149461	-5.09553877263307	-4.95363940471902	-4.87713667558564	-3.90897795386107	-6.25713033651362	-3.38340096225154	-5.10888741546088	-5.1471493526261	-4.33155367857148	-6.2331360456448	-4.3923672138501	-6.10613152141348	-4.50891288381244	-5.59960709340191	-4.44172897665499	-5.66880214817354	-5.39952768379413	-4.66828154477857	-4.80393728180097	-4.39125834681163
MTA1_C	4.24790083035603	4.448462426174	4.51707025533126	4.15064885038064	3.72072405920711	3.6254466767243	5.2710938102841	4.10425490198185	4.33709822650522	5.37605757321345	5.31035306818512	4.13976758032343	5.5463703274189	4.86250580508381	4.78376092744407	4.23417371339953	4.29818726879452	5.02000777317176	4.51748058556685	3.83615134871825	4.49505059603538	4.40523542971073	4.0625972650178	4.41544759807527	3.54115259713897	3.84299407626508	4.66156109706949	4.58091142333221	2.59876874162205	3.80605319764052	3.11485707845474	3.79471993952695	4.74421931431125	5.28137075872826	3.71398318515088	4.23598990459975	4.78172219247267	4.28135699279411	4.5528804184956	4.46962622965228	5.19028166862846	4.66180398300561	4.50180623253703	3.79401813695847	4.35600958303836	3.66420762981509	3.91838381868727	4.11689492088969	4.44674704850092
MTA2_C	4.05888310406267	3.32372600497023	3.34864291599129	4.50668798891775	5.92885474794497	4.46281832827677	4.80005337643458	5.16971972171475	4.93023633034542	4.82399189582995	6.16944923763126	5.28159964815581	5.256365327559	5.81356904528642	3.47317162538838	4.05720263329957	3.28398640728584	5.37345388768767	3.81489051702934	3.33814639286243	3.79107911650911	3.34108719750338	4.0087323505505	4.2320550449713	3.43298159275099	3.47984879582799	3.98874881540784	3.23676885853244	2.77270366339507	3.52785851607202	3.27251443220761	3.90111441934045	3.89589436284087	4.10833328235012	4.68288863786182	4.12340696957892	3.79544844836274	5.37518628548341	4.69553708601604	4.70013844920167	5.49399303193319	3.85369435942126	4.20931631833155	3.35901466058632	3.51455351882418	2.65519943043085	3.18110222157283	3.00294101152586	3.68963143702497
MTA3_C	-1.90218785773417	-2.13198772747433	-1.92710648462892	-1.13760767275428	-2.12374527773588	-2.01066663752827	-2.14802318121676	-2.61173876211342	-1.48911607795476	-1.28258608860142	-1.87888537472066	-1.58461433010906	-2.34829128865487	-2.33817857002486	-1.82958441760769	-2.2320080974908	-2.2490597729012	-2.08983984920929	-2.25529562597969	-1.24465094190056	-2.30977710581368	-2.09823419203495	-1.83498263883904	-1.68050816688334	-1.59749638149732	-1.82719554616637	-1.04905734968883	-2.2812994231869	-2.80662629016769	-2.35497034318814	-3.00548108695101	-2.33768055854449	-2.22290816197172	-1.55578282965057	-2.85135957792987	-1.6530561217243	-0.777217938550881	-1.97295064788573	-1.55061065322388	-2.6011498523973	-2.70979604252287	-2.44175131994111	-2.93106380073111	-2.98490592137852	-2.91344609204167	-2.23316797531932	-2.56090722183792	-2.55386535027781	-2.83733002970813
MXI1_C	-6.55951077548249	-7.1280706000454	-6.97449901164822	-7.19126768917235	-7.14307006198376	-7.45234102379804	-7.37948333116567	-6.98350250550108	-6.68634710501947	-8.25248401046616	-7.87812969170591	-8.20662221305636	-7.07694878737081	-7.41214095225264	-6.98335820848782	-7.11121122100109	-7.38361002574098	-7.2582841741222	-7.41325474223188	-6.81511045336622	-6.79992943076739	-6.4254591943262	-6.87973952439167	-7.87986211993429	-6.23135683385738	-6.53188573055103	-6.46275064345095	-7.81692928881289	-5.79320081335862	-6.90227519219912	-7.4562788593001	-6.35990976825128	-6.59191576527595	-8.16456610049828	-6.82519342212092	-6.82554457805727	-6.84927163608387	-6.68450083423246	-8.30852860029978	-7.83642961313742	-7.55605561282908	-7.49170805037305	-7.32507158631887	-6.1331379068285	-7.08707272968473	-6.55665188763157	-6.3820938430106	-7.21912469858583	-7.08247457069575
MYB_A	-1.60780312006574	-0.563501768826693	-0.587410696967359	-0.86816868635541	0.375424357324064	-0.0855033045397675	0.378614330971434	1.13488264797426	1.22084757103471	1.37053994260098	1.3569246835729	0.743799527217381	0.779126423014843	0.691020564866433	2.08582675734733	1.07097070740475	1.79228835608668	1.16855761974514	1.0194921550455	0.549186743025305	-0.0501167635054771	0.577973407056635	1.38169603432219	1.40633123747277	0.813725222759074	0.318926376905023	0.146309156066794	-0.81375218683811	-0.40919125914147	-0.430345467395984	-0.894936411927403	0.100759370098191	1.19846880369534	-0.469001278760983	0.987683411880254	-0.917445246157573	1.23733021499953	-0.280420213954229	0.354237313195558	0.525589330084586	0.673083716617457	2.16424900135474	-1.39264883388514	-1.08039860019124	-0.83618876617226	-1.09486930031924	-1.026685441654	-0.187834225145744	0.943484758609493
MYBL2_C	3.12916608189567	3.54411992951345	3.34362156587862	3.52572999527721	2.81172450980096	3.2549314351783	2.96187324982272	2.83802314219856	2.26128573947872	2.23771066402883	2.74403250669267	3.71049511532132	2.51842381544607	3.06549293268135	1.95205180233335	1.36212914843036	2.38430001385984	1.63207862523554	3.04673170280603	3.20606998927454	2.12722560953118	2.52581320711333	2.62629097002149	3.16347082523479	2.26665823954101	2.26379401318469	2.14779022431059	2.56103128418832	2.55403098568567	2.53022842115209	3.28041243266566	2.6284918618047	2.8374372695173	3.87892483398274	3.65729761761661	4.00918611187232	2.02624800619028	2.76963931063712	3.10923450462055	3.35363862596332	2.38647945174771	3.16447757064203	2.74145509710074	3.49080087142241	2.75899924474329	3.06509622970953	2.23512700015415	3.33370247448382	3.7787145777003
MYC_A	12.1616573321997	11.8259099309951	12.5812603302527	12.7064515444396	13.9634810329466	12.9930625129899	13.5862006636735	14.6010792092332	14.1648034497095	13.0913064582811	13.6269295417875	12.5434392396832	13.5258568830811	13.6783993211316	14.5114760960574	13.9380496044291	13.329303837169	12.6569881922387	13.3694910774157	13.5199382034341	13.6052191946949	13.8569959803451	13.9357662161423	12.7831518496963	14.1078692232838	13.2529656044754	14.4522540134653	11.4367395519709	10.7284709150601	13.2630919361388	12.170667239323	12.8359294399757	13.5239091023456	13.2638921127185	13.0367139573756	11.688126445267	13.9376581825285	13.6914889381586	13.0115114420751	13.733063997541	13.1276758155393	13.6849046684471	12.6104812727241	12.3515786237158	12.8083555478613	14.1368565524494	12.7616833381178	12.5393034503782	13.6103276174691
MYCN_A	3.48079637329948	3.8842724798908	4.0134412327727	3.41993877555257	3.70548660100255	3.57378454516415	3.4291148006096	3.6071510100804	4.08526449187104	4.60626631472185	4.72811188889611	4.24529937553025	3.71229254763181	3.90719813281635	3.52202316340246	4.43775178480383	4.16173349605956	3.69022031984257	4.2392609520972	4.35433367626594	4.15803464184969	3.28742523134669	3.61903408062791	4.31052153056913	4.1890718306482	3.7941404492667	3.93563757659664	3.448722390527	2.44568331510785	3.73352771022164	2.51166592657724	3.87550164763432	4.68603045135693	4.49371025769151	4.29451027464039	3.92941354152103	4.63527368678425	3.51026251941871	3.73122041607621	3.76404589174653	3.50586287668291	4.97230790497252	3.77260034083349	3.47935925569881	3.7948238044262	4.11204781403223	3.3772373376153	3.3780516827052	4.70679452484779
MYOD1_C	0.158405232450705	0.0407244242854286	0.0119515786450511	0.0798707701545492	0.0262737492262011	0.341934151179491	0.442568297986951	0.15613834422513	-0.67607828135971	0.176387624472681	0.15782123136717	0.89564049649738	0.147101881064376	0.342637284568966	-0.261045787044904	-0.477830982735219	-1.38471653777242	-0.0975617870075436	-0.427915470808407	-0.00998596019562423	-0.477883324901053	-0.622621603684843	-0.587885089403071	-0.33539193533475	-0.583177439454762	-1.28377775154373	-1.13524183149563	-0.0955638513907957	-0.384476599908906	-0.567875662259516	-0.937498056753104	-0.975958797713177	-0.498976095137228	1.22699955987217	-0.256420451144372	1.11578484868497	-0.820386923492542	0.968304232943931	1.56810254306527	0.799814243270285	1.34661831643144	-0.828572789127474	-0.645286555277722	-1.05981409584875	-1.22672092872978	-1.38342658118427	-1.63649172205174	-1.53133436020536	-0.358708841934989
NANOG_C	-3.96739910052	-4.20552421507727	-3.73777816177848	-3.69407699389268	-5.36973717020183	-3.91028692538821	-3.8977624200931	-4.23828608345288	-5.04306459766643	-4.65518001127117	-4.28016589002795	-3.69131233207414	-5.75059183096081	-5.13941257928878	-4.26900385376214	-4.8614305539603	-4.25716127136683	-4.98793671278148	-4.81475406682825	-3.44782927000667	-3.96860831131322	-3.51283724033427	-4.75226141415114	-4.53891387169143	-5.02122469375556	-4.65772079822581	-5.56183333342078	-2.08231958975113	-1.67731082479868	-2.39257907086707	-2.75503749574425	-2.80662420155526	-4.41077420283689	-2.98737880446701	-4.46934457751559	-2.39949984092028	-5.18037812181574	-4.12616063980153	-3.93484205382897	-3.81411136694656	-3.82767664479806	-4.14124742217785	-3.82931552458955	-2.8739283895701	-2.7453812219907	-3.11556391929593	-3.0231656997757	-2.15196287828291	-3.05691923451079
NCOA1_C	3.40655100244157	3.24720688428765	2.73816153561013	2.98660234389258	3.95134833316106	4.03829583849311	4.17037894509703	4.33417876411793	3.07244359870843	3.45161544561195	3.87665194323758	4.14344468820337	2.72996017744443	3.462223072112	4.38648966521977	3.67281850704828	2.83663527490175	3.92960204980819	3.64100234508849	3.41519392200994	3.95659793559824	3.2641118076846	4.87847516184825	5.16463297705157	3.40030361577792	3.23428457510452	3.44640131160016	4.3250433261762	4.3083927084028	4.17547963432154	4.24772731927137	4.67534409036437	4.75256803469711	4.00424293499829	4.87792972050655	4.2311696856245	3.15443879341637	3.31872385661817	4.45046139583402	4.51814575036056	4.17943293173403	3.86728984973676	4.12681254694634	3.73906919411746	3.86582708952353	3.32932240312757	3.91367516845299	4.34675163886285	3.96627933064806
NCOA2_C	2.79883256837746	1.7157145659797	1.84492786697206	1.71589536136878	2.17607876395473	2.58086684982097	2.23910523549089	3.20584011518445	1.31866294323407	1.67678666993831	2.69384109303031	2.89837971018239	1.71297624217456	2.05775498519924	2.78381194149961	1.95984275897901	1.11929619182615	1.91991840063764	1.8589948433614	1.83666928679515	2.9126219375476	1.84581709929704	2.48377300864355	3.53005842429308	1.60825727726905	1.73669285266003	1.44421425309072	4.54534812136039	3.97365477294804	3.38742306360448	4.39249634943348	4.38571635512859	3.82986115621308	2.92341150967566	3.04203860079027	3.81075469367358	1.70277561790546	2.44381198495891	3.40497441401158	3.22707968374107	2.98805298624741	2.96596893705848	3.82855823166569	3.92490475540805	3.48510006088057	3.19473078574769	3.49395595189223	4.40919596117219	2.55854992359789
NCOA3_C	3.92265724774568	3.16460797619848	2.78716582518054	2.9197766643028	2.04303519590878	3.58838876543677	2.13928158927421	2.86237367084618	1.78450132875752	2.66474980999487	2.61880090127188	4.17447204749427	1.71365393034992	2.38804028698246	3.73853881724091	2.97218448475231	2.27729062215287	3.61577905289651	3.30388256938676	2.57611754843905	3.20797749041298	2.49323057270188	3.40164236814604	3.84379856111153	1.69617513266805	2.53811188350952	2.44516935975862	5.05616842662895	5.12543955937152	4.28455114675098	4.52984362320878	3.75985158945444	3.17941500215393	2.42787366210255	3.97965555761721	3.9177793338955	2.69802721663785	1.83183921027437	4.25683182254763	4.24679657736982	3.74894573133914	3.38045676183302	3.14229048193254	4.13928258601771	2.87698143858858	3.18509142099306	4.09796617664263	4.42086114567797	3.41055925505125
NCOR1_C	-4.69663552016676	-3.31047286379125	-3.29501916897993	-3.70525771773579	-4.01973455642184	-3.85638287538763	-3.58199115403685	-4.62211997587441	-3.99781643016744	-3.75475423019146	-3.84701300327908	-4.60217250251253	-3.28263036736164	-4.06450836652136	-4.00144420296029	-2.90777290268954	-3.49821368460203	-3.52669454817472	-2.94150086937116	-4.04065567622818	-3.71743906580907	-4.1733311005161	-4.25839567618155	-4.48987364987047	-3.44809767739272	-3.03751586829036	-3.54790815483869	-4.46588056121842	-4.13977628650792	-4.04756561408816	-4.16594190634859	-4.50154580526449	-3.93321461593762	-4.30734766147362	-3.76245357839767	-4.92819303930511	-2.91557872656679	-4.27687107489449	-4.11070966478179	-4.44907313064586	-3.81738480630388	-3.65079444764973	-3.74720492467721	-3.76996097848488	-4.42282723204427	-4.16085889278982	-4.31431801472254	-4.23176912033966	-4.07215836870234
NCOR2_C	-3.83706831190168	-3.70875014833636	-3.23726235927029	-3.21126850085814	-3.91984483769054	-3.86609961128912	-4.33538156287773	-4.52373953898249	-3.76194822794333	-4.58554894567733	-4.80880240069538	-4.41609250148014	-3.7831272796241	-4.42400771598696	-3.5516763329911	-3.90616517680051	-2.64307460920572	-5.15531423282205	-4.64483212900514	-3.88782095060995	-4.96038863300721	-4.39303317416824	-4.42388476106014	-5.29794542388695	-4.26431515090283	-3.3933584830351	-4.46540551836434	-4.69446787914514	-3.83269169166302	-4.54216379892184	-4.35501069336939	-5.38202555166738	-5.06255027775147	-5.59636059578319	-4.41064686210105	-4.48448158873732	-4.4512965719001	-4.15336049656822	-4.55012814695471	-4.63582902399882	-4.77837763343913	-4.14328606119329	-4.79492022655914	-3.25321035585734	-4.7605911436036	-4.1505451788535	-3.74519946622384	-3.75551196985666	-5.24541953652679
NEUROD1_C	2.35669751558755	3.29986335758081	2.52262799594194	2.6617511640779	4.09636184322418	3.98266723699843	4.75910063977958	3.5231216286645	3.41852853821535	4.3742539326534	4.40932620007994	2.61335832537985	4.24982223530169	4.6190364900788	3.43685711387278	3.18655044587536	3.10794304187691	5.2489217064893	3.68927027346336	3.06448266670713	3.21030643209855	2.74661346699407	2.89041425657949	3.44009912090335	2.91121577670899	3.55040889306529	3.07047458993431	2.45579120377741	1.65993054590986	1.89999345979796	1.62458214220891	1.90482205390278	2.36859874408377	3.59447516517487	2.5529143455881	3.64819854192625	3.29222763901922	4.50619079901336	3.68748376778793	3.43235046450126	4.34018290075432	2.90663723093999	2.70808127196853	2.72646060098716	2.21460452426486	1.75972574204673	1.98442966061567	2.40584905184574	2.16750627171408
NFATC1_C	3.21920678781315	3.72198613924436	3.1344936881111	3.15448502408521	4.09609544343253	4.16647116834639	2.76967725187518	3.01773585254766	3.21452097388169	3.72985405979275	3.25620747052081	4.30687721275162	3.37020796773622	4.19965724549656	3.01073500223805	3.21625003226534	3.25599630871241	3.99111079175872	3.00413734000814	3.01140661436733	3.87867885824606	3.93891766300477	2.56485609461076	4.04359494108307	2.70914778034206	3.19985211691704	2.72556239462553	3.71394752256008	5.40044872367239	4.89780766234649	4.70533994229454	5.32469678209419	3.53133393029218	3.09258391357718	3.87531498818553	4.54835699836185	2.31049998046812	2.62789357689808	4.58910165707137	3.32752359465605	3.91476548552049	4.49043257890825	5.16859639381834	6.10791334697174	4.46607280969928	4.23692974754883	4.03143475045568	5.45902066665885	4.45744005631044
NFE2_C	1.6889151307336	1.6176183931363	1.40835875634443	2.08068274598101	3.39553803100752	2.76698653518497	1.78448659853089	2.06995510192727	2.03456278241629	3.40754122657183	3.25397151978443	2.35645023285764	2.16366716732525	3.22520032977759	2.53033816791889	2.59158030379564	2.01707416546968	4.20769425780111	1.79542847938107	2.37132451181256	1.92415234929211	1.31961399289576	2.62615198214825	3.78650465327308	2.3443292106558	1.41595577897109	2.20670602901103	1.72317346318592	2.58207890500427	2.01893249800896	1.65845709162373	2.02273317256214	2.00267934182622	2.69696717738028	2.2621727788683	2.63235161834215	1.88925294809133	2.26786925400695	3.40205202904904	2.73225486343377	3.34947370100224	3.31354857704915	1.9007636467434	1.53633318840086	1.12349596653843	1.04028502500018	1.87137041267477	1.89240212546162	1.25912817489208
NFE2L1_C	0.124176082820851	0.682380898616978	0.445013656981429	0.684119149932224	0.11993696018059	0.29624051765819	0.506973200672159	0.520054863076815	0.140899153559269	-0.858887148559377	-0.684840975870041	-0.378492797574424	-0.523737428308746	0.0157359955382145	-1.19820609098352	-0.508365203639434	-0.461301308969696	-0.346071302412608	-0.0233805083780899	-1.03430479891809	-0.690931018424439	-1.0035543412227	-1.11826855649829	-1.23164415664304	-0.920002539460973	-0.492375596044319	-0.741358372932101	-0.0266424496023585	-0.587196372435694	-1.45520240562905	-1.44208367009987	-1.43486848882909	-0.467261909257093	-0.0581886419593247	-0.193200016573247	-0.277893511159587	-0.623673878495231	1.78388244167338	-0.0860952578205228	-0.0961068283794338	0.975215261751082	-0.284829853516128	-0.86991442008566	-1.65608564094469	-1.16288911050329	-1.51770328503775	-1.52531259010472	-1.12476648935025	-0.783079367458709
NFE2L2_B	0.819989209900743	1.59362234425438	0.87597723576838	1.53866721299142	1.45402305817915	0.526207511490247	1.8194411808165	1.61755378981773	0.988026386718584	0.807116013113784	1.26296777337502	1.29676860283066	1.16388141522522	1.44320504901398	0.835243722187638	0.78140944711338	0.932399647208566	1.08827783393847	0.513041742082739	0.696960914470631	0.564442227603458	0.778157405857989	0.954777871244482	1.00381085110528	1.31546539755689	0.383660373715703	1.35267530238079	0.975568469505287	0.511780526283683	0.86148889137909	0.455714047762706	0.500914660211111	0.348613725494195	0.760854907453151	1.80285420753145	0.835496214164477	1.07320214084049	1.74019676119496	1.00412669264118	1.4004080778001	1.86554866217914	0.761475407629385	0.961728960594774	1.50758699507296	1.07730221296404	1.09792701492799	0.671831195783587	0.373677700025738	0.493122854344623
NFIC_A	0.942565644376054	0.456316507276896	1.32821944162794	0.698782165037315	0.0072508896482485	0.793376344011847	2.50223590668828	1.11057598268817	1.05316384525149	1.23333252941258	0.890627412470632	-0.0182909386887907	1.10767601683419	0.43509303195539	0.381711522387785	0.710478636409307	0.943227816407779	0.368546540391865	0.0367174610180369	0.313862512395271	0.736646757651213	0.237197061981501	0.661081381663236	0.121740948006812	0.83302165255035	0.615284324536978	0.202651380715809	0.329057049068138	0.888961094273174	1.44353002595655	0.611480869685472	1.31035591265535	0.561127114899881	0.819853194939949	0.858040277372526	0.217841212882238	1.27313428895544	1.2881816277447	-0.237833753982589	1.52223064836114	0.434937853820495	1.50644534975681	1.07082352630287	0.976585631682277	1.18271828926708	1.1707635640512	0.791422680900543	0.964151281320343	0.979423836195112
NFKB1_A	0.6527921137784	-0.14555161092761	-0.588505599503841	-0.0286487670786683	-0.698642584927063	-2.57878146585513	-3.08035624302914	-1.38963372938577	-2.6831371390857	-1.51329585850118	-1.79233591444456	-2.51876135093149	-1.45589453481549	-1.68962901064342	-1.00981258087078	-0.942616266362551	-0.624108221633727	1.22001709686708	-2.79303614063606	-2.35022022285043	-0.549962391904265	-2.31405983517468	-2.54439334311663	-0.641196782949258	-1.97997696033921	-0.619908038221306	-0.934478251713773	-2.95957550210246	-2.49724156877082	-1.50296674565692	-1.99445668287	-1.29130465767255	-2.29730562369383	-2.9585599137738	-1.46742923444175	-2.87824273373963	-2.28570415965289	-3.88295621207224	-1.86585142475907	-2.69346368133357	0.305844149078897	-1.82295721386476	-2.44059967712879	0.90896408345381	-2.00412014417834	-1.54759939332021	-3.46753835704042	-3.15805174612694	-2.19950160522442
NFKB2_B	-1.08689461001775	-0.99954031041028	-0.0636219303372088	-1.33896573837891	-0.151390914122582	1.0197057571584	0.983888402444905	0.331332717811644	1.55391150175747	0.530180505116121	0.586150035143253	0.815493348713022	0.839827419137547	-0.171932915658177	0.968404498609913	0.360786899087294	-0.0319380563129775	0.368501443991039	0.15971064204532	0.816591947987283	0.36508420499142	1.05965101076385	1.39251038822331	0.775728535264327	0.768638001286411	-0.429692085270875	0.297022398249946	-0.112053955895395	-0.0364579382233635	-0.575845196091273	-1.30138428375074	-0.938495232881429	0.124279407219274	0.20568973158982	0.862324202236678	-0.120776213325431	0.269716193463787	0.927941817500987	0.0507447700534039	0.667350480991492	0.550987124585113	1.45298102106113	-0.771494454371652	-0.829994100497908	-1.67975848253598	-0.893154155545859	0.262772966999582	-0.352209934005901	-0.215135870898129
NFYA_B	2.98553502586954	3.21560069313748	1.91553178664579	2.80981111557724	2.9040217795118	2.57120262747234	1.61399384633453	2.64838515088363	2.47163345819003	3.28258129219353	1.67584884497421	2.75405728508926	1.83879298864504	2.71680482600451	3.35819200999702	1.8248678536661	2.4810384946228	2.80919625207236	2.97115091846735	1.70020771375581	2.61849419012774	1.11463867686108	2.9712042297967	2.62753454309278	1.26791582835907	2.25330357854699	2.88334765248302	2.78361926568217	4.07860974273865	3.26262315017508	4.38383991618417	4.21559530995156	3.82868718286474	1.96709382704342	3.97655878560328	2.49999353360486	1.21397951020854	2.0282950472236	1.61359226002357	1.86216073218783	2.59765470831764	2.32061391975847	3.48208511887958	3.40245096477482	3.33262004643873	3.6286469811913	3.28950733404374	3.76024625943196	3.92037105112743
NFYB_C	5.99514049053915	6.27087403064649	5.58254922620162	6.24565646207994	6.09325966929546	6.42262886248607	5.6689166391063	6.54402608823363	6.52880914708111	7.33828109025454	6.36675522897287	7.57022336673608	5.70355392386738	6.40235431748248	7.06894350038606	6.13776602964738	6.82058067186991	6.0467163889606	6.4081941890666	7.38225077912613	6.4906821154313	5.96517083582558	7.23339449920091	7.52040544462592	6.50411973377532	5.77126390914171	6.75682760413521	6.91623326513711	6.51063733013217	7.178518142264	7.28067657352128	7.45183996300192	7.01913054835554	7.12109245080378	7.52347713835561	7.32257076455879	6.24792223382399	4.98831221630663	6.69705204690615	6.53276634400236	5.88104911148038	6.55707832785776	6.38848899557842	7.53936509110664	7.3174146354306	7.4153879378579	6.45507770598976	7.1133353584326	7.15953146669079
NONO_C	5.97377197541806	5.67414492140185	5.94948306167396	5.56802155075517	5.66716071554136	5.28106612648576	5.83626292799816	5.98403109451717	5.90816303497906	6.03232861240584	6.23905777082328	6.40194764738411	5.82086791297834	5.61132979398777	5.63706431826444	5.57456844067158	5.24189294042987	5.65280188065287	5.84297135019651	5.77122898882934	5.65222077893082	5.81229035082809	5.86487353436107	6.01513332375747	5.9746648307879	5.22238998179154	6.0022691698352	5.21761810622221	5.59193896464621	5.53057263799361	5.4651870954549	5.81325881012729	5.80310719433018	6.19333356735146	5.86935246770151	6.46382591757704	5.80177889581793	5.97650931806635	5.5861487433866	6.09525291892748	6.13210484601853	5.70960071209599	5.89554024135999	5.44383330279395	6.3351147743101	5.76497482802481	5.49050658515993	5.50884130671819	5.8796490538885
NR1H2_C	2.11697474468262	1.95780550990071	1.77551694541887	2.22664163291584	1.53871034850793	1.76030396835554	1.37187045274204	1.32328062416183	1.469656492418	1.72149557912525	1.74606829687868	2.11868795565671	1.65839752912771	2.00617478615919	1.30798574277416	2.16722612310833	2.11490163512234	2.38125032983373	2.86424248739877	2.06755577273629	2.11761513631354	1.93686060174384	1.93584573133358	2.21798673325145	1.96667614075311	2.62814581153648	2.25312995933481	1.60258850950862	1.47392040121897	1.5437659558344	2.01359957159587	2.08889749383407	1.45029967595868	1.70067816889395	0.899099051917546	1.97519283039289	1.93592171218213	2.13348440508975	2.76725097020906	1.6937491555183	2.22544477931268	1.67502949744467	2.34603224116207	0.984534535776275	1.43953477729829	1.62403916445155	1.5968853609582	1.90108709010005	1.28938523781872
NR1H3_C	1.89890435985129	1.77871351184942	0.861409286152939	2.13301641228074	1.44720659458827	1.16988868001417	1.11114396244288	1.57110965475991	0.819085434846772	0.135604823977886	1.39720746663841	0.648545958783463	1.83728066537374	1.37862587533058	0.110559022740682	0.757835162641169	1.34897208482362	0.837578682215796	1.67407948629535	1.09277045644855	0.650877152469017	0.266837743560735	0.308276413127483	1.122019064568	0.279333477540965	1.4007232477293	0.981082756763567	0.52692507568829	0.18993162949459	0.573819757661544	0.593011006067605	1.21440539833736	0.477915053742071	0.994043900409853	-1.1435263396645	1.08065891785544	0.675791315951432	1.57186192831102	2.06059146890663	0.858387997946221	1.28449254033213	0.0330112134937793	0.964968415087198	0.486421497531189	0.510478530720795	0.650809749654754	0.40964081840631	0.568953432166399	-0.368901404853021
NR2C2_C	7.18652736570013	7.64466001931648	7.90362764939939	6.98740661319192	7.76409490070128	7.48420698857041	7.3864260576427	7.39532500000164	7.74552704741526	7.29560856637817	7.2734300546148	7.08945600120088	7.58533514182591	7.45145298900415	8.11666945747879	7.81614461271915	7.25807037497781	6.72380096601681	7.49552755870213	7.56834543142144	7.52197166576816	8.27424483740241	7.57693547155996	7.67492410851382	8.34201608922674	7.45081073907666	7.68435231023099	7.40660058315861	7.07730014396474	7.83931509929204	7.27336499492059	8.21799457813074	7.57534007688643	7.66487855213029	6.87022459924698	7.19565135471696	7.92367276655604	7.83763450145521	6.54619910921028	7.54297678339168	6.61988421578906	7.26488396011288	7.54429665902054	7.33029467413541	7.68261673646895	7.98082309914898	8.25019716669039	7.33259653320304	8.169405128529
NR2F1_C	0.0587441661412407	-0.0473203918713819	0.801922510250173	0.374427319783096	0.979690325020539	0.846822632132565	1.85270799068841	1.66532467644951	0.97134007641653	3.19881431430969	2.80433932353605	2.49227349070962	2.03723306293586	3.0881784012025	2.32826755816677	1.75689907894542	1.46214101892805	3.55925290355499	2.36245486657909	0.65198156515863	1.16549210830352	0.490902397217205	1.3105402772817	3.25847799142759	2.15011112306523	1.44833627798233	1.52002139596301	1.01858940787422	-0.423012893140086	-0.0743531688206725	0.291634781263285	0.835765929886357	2.01469117291132	2.88495666605375	2.68653456184264	2.02558399738143	1.6601959758349	0.841800313276471	2.55780393138103	2.02061947746166	3.21685495672733	3.01791059714759	0.510267372459505	0.735774610129539	1.21255907812861	0.2908165039793	0.642703078038408	-0.210438727802995	1.81519469835321
NR2F2_A	-2.36091911384094	-2.32939144835161	-1.82314517540314	-2.68423528778553	-1.58221707660762	-0.154492792147262	-2.08893577472248	-1.26949513307933	-1.42927357516648	-2.39995021952126	-1.24321094971396	-2.04807517071061	-0.619401375474532	-1.4983459950451	-1.95415319419683	-1.21882532220533	-1.37872530862487	-2.13759410972402	-0.726568874976753	-1.95024504506243	-1.67176327768047	-1.69801581388793	-2.3600800270895	-2.66127694277986	-1.66469683200501	-2.09083501134062	-2.04734268501597	-1.95163275098692	-2.08107939512593	-1.87796742349334	-1.92048922467806	-1.89833144223884	-1.53840671757778	-2.55552799195128	-1.49970689308783	-2.40609113211306	-2.19540317952459	-2.16091488686366	-2.00056282810909	-1.37947679209048	-1.21578127318847	-1.99585067335003	-1.75077824775551	-2.24796861611236	-1.87551296376123	-2.4304150946546	-2.10284434864556	-1.95051843212895	-1.79679732751605
NR2F6_C	-0.606279959467916	-1.24059813186851	-0.974413422474159	-1.39561079597592	-0.487055919806087	-0.198570274147169	-1.0270568398179	-0.867990471693512	-0.528950190616547	-2.4011435050276	-1.04706436865591	-2.29731636825796	-0.0444022513566044	-0.517280506975378	-0.984527005866182	-1.53046222273454	-2.16477411373923	-2.4080484981802	-2.9484282239198	-1.85668299318294	-1.90667284253674	-1.95052559634559	-2.05037989893921	-1.90549256398047	-1.68415117976593	-1.46384383009205	-1.84944630446941	-0.873719866430814	-0.733432984050744	-1.06601787258967	-1.17871516303396	-1.53487996821267	-1.65668967723697	-1.32937809795986	-2.3426590144841	-1.10290931446625	-2.88649222457125	-2.33357670561297	-2.90038866755031	-0.662172121715573	-1.19443952128906	-2.09739681889173	-1.80730272324792	-1.79633413263409	-1.92374144236936	-1.4926351329644	-1.53543959619603	-0.859357927377554	-2.3572688977582
NR3C1_A	-2.22497929113277	-2.0852363676351	-2.29975897278614	-1.75040480674083	-1.52849161235372	-2.14897957967493	-0.118309536096285	-1.48393555758691	-2.16607138681739	-1.74517235889325	-0.63596086917047	-3.22148031040414	-1.60142246131575	-2.09975219038416	-2.31345919433567	-1.58950006940047	-1.88045978325986	-2.50829761289154	-1.75992589851758	-2.57646032511919	-1.1797939205836	-2.18088701727106	-1.16667519780743	-2.18995624110186	-1.97323884747543	-1.31804979634526	-1.14744795974556	-2.25582891055284	-1.28691663209356	-2.19442225583621	-2.49972841719805	-2.10664377926359	-1.40765179488678	-2.76254288515631	-1.79521038287852	-2.73269089986261	-0.527439626259776	-0.551204795639503	-0.632149752800424	-1.73267926301768	-1.07555146116982	-1.93311237332609	-0.393847408939739	-3.54281569560888	-2.26359448544675	-2.61392154478937	-2.82855673023876	-2.54111202559558	-1.87821337987258
NR4A1_C	1.8320267140967	1.57506054585515	1.58989198976632	1.44033132655099	2.59357162752917	1.5953563474729	2.20226985920557	1.87533167546286	1.22872522818281	3.0079126330799	1.97437622820608	2.33223916723935	1.31230981077794	1.58244761420486	2.82095998228174	2.30814169434101	2.34102527837582	3.18249824470219	2.0450772668723	2.76305557747849	1.9989815476422	1.97750122963508	2.3608803771291	3.07209258464911	2.23993781459502	2.27745882880822	2.09043615963267	2.80811027592257	2.14349001877331	2.22049730790444	2.29308936244946	1.85182878290597	1.56609314466523	1.99989669884284	1.85984728368675	2.49198164165912	2.18008071366713	1.61636296235055	2.81563397144521	1.27676395849627	2.03101495476721	2.47849412667675	2.42620530089351	1.9881595580017	1.63055884838295	1.6163013562724	2.02111697076884	1.53368536183277	1.86737057696314
NR5A1_A	-2.18398986829468	-1.95655374675509	-2.51285757701431	-2.88795296919344	-0.297001104977402	0.646357757464517	-1.62525400411477	-1.84112816880353	-1.27193952052475	-1.87658727066183	-0.910984794865944	-0.492121782193128	-1.36819184106448	-1.98058372807659	-2.10247990013406	-1.44653681838378	-2.20077395438544	-1.72906184776895	-1.7766781753276	-1.6069279526746	-2.26752267338296	-2.04302894083977	-2.09469542644351	-1.93886503410357	-1.71254953147664	-1.87581173412231	-2.07660073190186	-1.41462100715811	-2.85556023306261	-2.36578619218471	-2.77288533338833	-2.12902893269829	-2.78734797889051	-2.11426898608247	-2.29746376591495	-2.51292140828856	-2.22516861041223	-0.777618264501095	-1.79377274125904	-2.36402223383778	-1.34027628706863	-1.89033172372835	-2.24499197085254	-2.25218405800819	-2.66954169737578	-2.41007758275188	-2.75776455815155	-2.38200211998024	-2.61864310505482
NR5A2_C	-0.250867345437803	-0.95200745831235	-0.412075058628029	-0.620625615159634	-0.663546792701192	-0.124726130315639	-0.215505933446278	0.128491053430313	-0.688423193093294	0.00228398292360228	-0.0163028300520521	-0.685589071824373	-0.416227509318318	-0.587262711829575	1.11082231068492	-0.465786769233979	-0.974504605800507	1.06743171705105	0.277466300320173	-0.961206677082069	-0.763629094022398	-1.04164595093352	0.146222487143932	-0.318956851616652	-0.103234429634669	-0.264554496899851	-0.289799297194744	-1.81837953408818	-1.42308303475942	-1.37927846580262	-0.851590855803414	-1.01812850558313	-0.0697291396416408	-0.0826105775233521	-0.443597950220946	-0.0674442328235675	-0.661733271131232	-0.480879294315011	0.591187997881846	-0.478375561293295	-0.221823103684931	-0.043059676847968	-1.94946838024668	-1.49727200507922	-1.87071980993797	-1.51809557261162	-1.25860295829584	-1.71051077250528	-0.347982072804936
NRF1_C	5.76242773655702	5.91913260146926	5.77768428034083	5.61182400378403	6.19735448495617	5.80056066090921	7.15263914775265	6.3055388978841	6.24262396174385	6.52318842725969	6.84666366974442	6.67483339717502	6.85179926370435	6.51728899014042	6.01751151922904	5.87904790712076	6.54124513697	6.0866019991627	6.13037226329909	6.60525506947294	6.32637197590479	6.43195030961768	6.78638252537824	5.76519049473535	6.17741056935153	5.51631226303929	6.71133162415775	6.4464048664605	6.31633737326374	6.34364886954892	6.77120132981121	6.37144715451187	6.22485322739916	7.14196541300047	6.3064064006774	7.39180653962979	5.95531181271715	6.05326757386711	5.69561576990221	6.26815808609295	6.43321320176905	5.63243624450352	6.43763900743176	6.26917069289043	7.07079266879251	6.54156094335674	6.17816514090574	6.77165468735464	6.21378533031935
ONECUT1_C	-0.203496799476213	-1.0547942300107	-1.31582325854194	-0.462327808540402	-2.84876963320544	-1.16354837750669	-1.97293787371175	-1.62235126813772	-2.53579678094298	-3.71287233988502	-2.53315848296166	-2.58133601325871	-2.97409339096831	-3.15566593956365	-2.50895412946249	-3.67700725099072	-3.96019917326203	-3.74700626966158	-3.5155436887549	-1.93861789494245	-2.81918282437272	-2.59678641289081	-2.70388965150033	-2.4317410418492	-3.52675632989332	-2.93708058290438	-3.12696852126641	-1.33226069967947	-1.8464870250712	-2.4993200007582	-1.899599222798	-2.80788740554549	-1.65031504641743	-2.88649928409573	-1.57317922708361	-1.77730032932821	-3.57999356065764	-2.82036325818045	-2.2882192072334	-1.40850739670214	-2.47168216959581	-1.67326115434316	-1.8332095517318	-2.42638065652798	-3.03505513562629	-2.26997502601818	-1.7367683533219	-1.16172937673786	-0.913064079521607
OTX2_C	0.143837048967877	0.048418889150937	0.734858151067459	-0.432612199768603	0.0501612892376129	1.04646161420668	0.217314100105923	0.712601145939941	0.0423142227873864	0.139209057048732	-0.113229835781802	1.03522836724525	-0.348814082068432	0.663209525368573	-0.602574646802076	-0.144938754394025	0.341125907008459	-0.0433520439810739	-0.104066406142973	1.18480920889792	0.454840713437619	0.585255414729641	-0.524792446474158	0.554858569840582	-1.36222736380422	0.314466287386712	-0.433463921852797	0.652378166006437	0.74211202521415	0.216869438505586	0.933540282304204	1.10198013119167	0.046659120319388	-0.337448568431673	0.460357956363259	0.235061038270082	-0.577950026068405	-0.766781503893261	0.753794833986555	0.803070642534595	0.288146275689179	0.796054418141999	0.719097395805217	0.444214439786183	0.473989158671522	0.404860384560134	0.478041634538854	1.32793297063275	0.87236326367903
PAX5_C	1.82435076907971	1.49827547021099	1.35760065806113	1.98135629590193	0.328947373218928	-0.418711839299256	0.134686813845395	0.000415094785817414	0.0344475080201223	1.79736604447383	1.32232643472435	1.44178784709621	0.0261030325352267	1.30230796526053	-0.0319850620861561	1.94211412436042	1.74761160418791	2.57910376752519	2.28763892067917	2.18961104304938	2.77282938386173	1.5163631511051	1.10877565807695	1.56949709099055	1.78109745025941	2.4090549225953	1.26976432766162	4.22822404192654	4.90534407217473	4.7966486905724	5.45666344341157	6.65215213782993	3.41370887802095	3.07580785075704	4.4957875181255	3.18122269309613	1.66218025231962	0.595561693485933	1.74228563260403	-0.374287206403096	1.1686553730948	1.01105351409596	6.37696671499452	5.8273184934673	5.74112632763685	5.09366987252794	5.30827278356737	5.44777775771475	4.67844448006826
PAX6_A	-0.0661937406195776	-0.36000113794835	-1.20518410963823	-0.606322376876187	-0.423486587257996	-0.178992326131257	-0.56160087948983	-0.00180803722489869	-0.584425534090785	0.180547847854224	0.750826395116307	0.0257854096844185	-0.459586391509547	-0.405258022777086	0.772967759293635	-0.349475769090963	-0.213354438081718	0.507740796751605	0.0965678046084232	0.480399941694798	-0.763839270479987	-0.881984188274771	0.294239140453183	-0.118357562032766	-0.425466162339942	0.0221627533973153	0.611080592570851	0.129797503974464	-1.09357058551518	-1.03003764676116	-1.31628292730161	-1.3120744277834	-0.76627652215187	-0.767896581749109	-0.582477509120914	-1.0477298286675	-0.416527225125012	-0.129217178989879	0.111000233789185	-0.0233271826652173	0.245669972292342	0.751111368722043	-2.10302609353885	-1.3372192541092	-1.31861585772174	-1.25653306549468	-1.96720614705472	-1.49476241311103	-1.42343886987495
PAX8_A	-0.419762515965094	-0.558612930351107	0.491938143973529	-0.651008472317765	0.741307222746165	0.255963147938955	0.301585651318797	0.44618859544991	0.773218115966541	1.44135552874492	1.72368422364163	1.37582369905884	0.310404620117406	1.15496469759136	1.71118304100619	0.805561723064041	-0.0234516501317066	-0.349896661889947	1.14899909534903	1.86156574355898	0.307451960524477	1.75375039180925	0.510103216998184	1.59932783194629	1.66157957824497	1.11368214972917	0.744991313847023	-0.52836044970623	-0.883022298517764	-0.360422389339043	-0.100473513282359	-0.296430495857964	0.914992358131159	1.23670295424983	1.13851608875084	1.61336032901108	0.390607343212168	0.0120788117820493	1.74783436340749	-0.675660450142322	0.664216015225224	0.366725375909763	-0.295595482297439	-0.470716510352172	0.26978732575808	-0.376494158309397	-0.198671253145986	0.228458956323455	0.539813452886772
PBX2_C	3.0439240590958	3.01582609078563	3.33752250456725	2.52038118953432	3.17614541802184	3.82616108398817	3.45300118311827	3.24614846152807	2.80190452638881	3.58003062272249	3.77398842772466	4.11234432062835	2.79670948732661	3.49733343372255	2.46293348001783	2.83774785506531	2.58423812981745	3.65212186816471	2.63081205785568	3.60835557289449	2.75329827472161	2.4233584302279	2.92388806732375	3.7121710794177	2.61505968474938	2.26785863184228	1.7394563846432	3.29014530482355	3.77680998203464	3.19924614086239	3.36652182237126	3.03007162011196	2.60777516903886	3.42656064575649	3.16922146374545	3.55823371249378	1.99164411903225	4.15073575939415	4.09611182558091	3.26632275645105	4.61130214761266	3.71140489405028	2.67798590286093	2.82548012245782	2.977654986015	2.65326114237686	2.96475361369679	3.05093747041443	3.17657004811502
PBX3_C	1.48161509182244	1.2721456853013	0.665125777073484	1.71610821217448	-0.696496558271637	0.823355569801989	0.371047312405038	0.178305362845655	-0.16397297442521	-0.473570654625054	-1.00929790772209	1.03759509368099	-0.820103449164995	-0.769551723860157	-1.53634724553639	-1.17768679280936	-1.26097847968232	-1.1445961071704	-0.519003925993133	-0.0778883575608554	-1.85111784242421	0.667186247786141	0.46467949596087	-0.619974387316811	-0.693654575413554	-1.13420887937486	-0.593811534840221	-0.419678681605412	0.362548577845887	-0.18022638924569	0.784204879633269	-0.547627476938511	0.0915132502006868	-0.278473262861372	1.51313976922972	-0.312488091152702	-0.262984391605426	-0.750982007311156	0.798315946290926	0.182048197244881	-0.954334622452354	0.27898200137963	-1.46192447369324	-0.293274043750168	-0.660354029795652	0.271059341163753	0.400477684304663	-0.164659928430502	-0.204562029437903
PDX1_C	-0.0997571794028876	-0.80147081840691	-0.745733787213509	-0.690515462272355	-1.39341672679744	-0.185473008834476	-0.722026134224993	-0.169502825915824	-1.2446805123248	-1.3931514091552	-1.6607320174651	0.996459208593139	-1.5958171764614	-0.925724428621186	-1.01261513322402	-2.29835921568461	-1.92035219784742	-1.72683956035335	-1.60856642171922	0.0819444363211339	-2.23475601951651	-1.3534334332062	-1.01183277507676	-1.90100371772259	-2.32179151266757	-2.16464196033403	-2.04131226995924	0.836626445557218	1.22186742531945	0.0510960182573382	1.58153346473033	1.25893940691101	-0.787882989601962	-0.536991335499666	1.07197624109141	0.706291366583274	-2.60314915122171	-0.955968490623276	-1.34260202292681	-0.55794943672019	-1.44973308697675	0.296966080579677	-0.354800801822195	1.01339418393216	0.516117377672967	0.994153130814525	0.910062822706422	1.33437476655762	0.153633139223492
PGR_A	0.914964154604072	0.759814456776846	0.0892899975670018	0.493152191350018	2.08360799785859	1.30591449438602	1.88654022556826	2.00459072522714	1.30362277778441	1.45207656177713	1.69257613797986	1.44836690906887	1.73937065707568	2.81128002474006	2.76228392147966	1.94581303944216	1.86653959765978	1.66554951699885	1.72437177011737	2.78214353822515	2.65480846877544	2.61993237978709	2.04480224322042	1.69805145403344	2.55456901011839	2.8400801257886	1.91149740855464	0.540585418388447	0.670871730962235	1.58004142988134	1.80281620857746	1.80176864495599	1.17980447916821	2.16677091175831	1.36310759757215	2.4602233014376	2.19676352460833	1.56317099255115	2.2526057971499	2.60614013935131	2.97552886103073	1.4351027225168	2.57154301077699	2.42113797372305	2.17295073662507	2.5184613846857	1.12705097201232	1.73848100353377	2.67093779123872
PKNOX1_C	0.708237847547848	0.827858405853088	0.670549386335129	0.939699037215705	2.69447827930373	2.98680203961096	1.92713435679453	2.51820091959474	1.95012289378726	2.08381808247634	2.10914416318253	1.95396893066622	1.68500707947328	2.423846845472	0.715158491401254	0.86335330649834	1.4589547616424	1.31680639561549	0.5277825486	1.64301862412236	0.187149760358853	0.441138057884724	0.647483700110281	1.33963544461748	0.373193942775969	0.678465597107992	0.677631950660644	1.39484653774435	1.08543685359147	0.677189295206638	0.856911299957119	0.690537404854758	0.499147761468124	0.793323175313488	0.940219484917443	1.88667430824662	-0.183193540431484	2.85583857820191	1.565228402024	2.58690929087503	3.03714675890356	1.62215866771405	0.673087507475373	0.172424870187481	0.263230859227859	1.0012123178766	0.625422417007613	0.778155078362429	0.665228117760898
POU2F1_A	-1.09610302405039	-0.966459638563146	-1.21204850519365	-1.03934580544292	-0.0735223357604879	-0.361660782552016	-0.759226676419508	-0.131545810569109	-0.157746696778536	1.08760235754904	-0.64974438732722	-0.369605516526893	-0.343602932833831	0.26139576850326	1.78859626272689	0.262191813814029	0.300080921750925	0.220749467272217	-0.146583817703403	-0.177441822915868	0.400882229708733	0.156477844278439	0.0498539977360125	0.72736688108999	0.287908917955041	-0.059312734904061	0.911519108468522	0.944470299956738	0.961625945895787	1.37521056911222	1.07649336266771	1.32816455925714	0.439674532426712	-0.899706843047343	1.16993850605719	-0.133408034740367	-0.207466771402173	-1.18571902818904	0.215002352213686	-0.470441343860688	0.741679067335992	-0.323636422351602	1.05117762535391	1.63157026091062	0.880985580289237	0.816498300125674	0.372659173757845	1.15147293551448	0.501618039610659
POU2F2_C	1.18581383217376	1.3273817672108	0.592124480387041	2.26470787153082	1.12060093754194	1.07893201620798	-0.627653622321	0.59101253473108	0.242613745315766	2.42591744403019	0.531395502005715	1.46706995805288	0.00916320684816854	1.03537193048831	0.590364850584353	1.61887251075019	1.75132099401901	2.72579533402737	2.23852881975449	2.04362332062887	2.72347027346503	0.736590971984779	0.677533169707625	3.03522909723516	0.872323195614381	2.10253677612495	0.634352676586677	4.21796041655776	4.50469010391443	4.49498747596192	4.57723774723194	5.44509368272796	2.37317246628533	1.76880763977156	2.68040935092397	2.38445494004905	0.820221283352206	-1.51732033979877	1.7874009483735	-0.210583936196774	0.986809846828146	1.91543907633313	6.0532423171476	6.63681066464178	5.19836219050516	5.1937369593615	3.69028832452036	4.50209676364744	1.99302239270482
POU4F2_C	-1.19820914510398	-1.4162436385385	-1.28931630587602	-1.98640233968848	-1.78505611260449	-0.129685381318351	-1.69083379235611	-1.34150821697231	-1.74975819624067	-1.41385729890673	-2.63577160148117	-0.339810738716124	-1.17131977739115	-1.11664479650167	-1.47121437823402	-2.99539706439787	-2.49400317784814	-2.30693049851616	-1.51036363692076	-0.545639989296949	-2.10614007037358	-1.73394471673635	-1.29053577699556	-0.458502557233572	-2.8837571703904	-1.42840923737537	-1.73614616928141	-0.0989449219586316	-0.909856592396406	-1.32653100948317	-0.48843817996659	-1.48095301434739	-1.72546097410788	-1.39486376466804	-1.2534978905356	-1.36804798726671	-1.61612800346338	-3.11411883788785	-1.3997590166959	-0.782290934369042	-1.56510966492002	-0.718170343227775	-1.78591735487148	-1.23453970188389	-0.783661968004206	-0.373600479726756	-1.60745035764481	-1.25879408005648	-1.64123021764031
POU5F1_C	-1.76875697989833	-1.37328478740723	-1.94226736707865	-1.32518408085726	-3.03395667731871	-2.15316514205184	-2.3422507012122	-1.83436115710544	-3.50474905285746	-3.65517431808092	-2.85215969618898	-1.89239689346486	-3.28704013944339	-3.2880495444499	-3.79742902917292	-3.67216440753537	-3.04400485534706	-3.50947650177948	-2.97296483354711	-2.57809853984197	-2.49862341340704	-2.87503666443547	-2.857518365412	-2.69236276607129	-4.1497207474835	-3.54487278044885	-4.42287116069582	-0.220732550395048	0.411418949187988	-0.790552667275579	0.228447796975025	-0.373842925322632	-1.69651528927781	-1.80765644137155	-1.32095646780818	-0.676444642694731	-3.49556591394827	-2.06186339938404	-1.24658584169515	-2.39557822777464	-2.63189885615233	-2.58942851625042	-1.79564590960942	-1.43159286554199	-0.239044463056868	-0.832011495064129	-0.653986284797636	0.879334439253366	-0.127586156922604
PPARA_A	-1.66023460441003	-1.23757684767831	-2.21380455714757	-1.69617916038896	-0.926765426315533	-1.3621983986202	-0.42900010597131	-1.76044179473837	-1.88927877100141	-2.29190503570418	-1.98720459058198	-2.26600950504274	-1.57146260014009	-1.7370706542766	-2.30121579479777	-2.61051071633861	-1.55312998339605	-1.98648019998873	-2.45918255086808	-1.76379128240709	-2.44254443421649	-2.13968543355035	-1.49598878431782	-2.00821442936756	-3.05986041301585	-0.994856618456907	-1.29746272676862	-2.81659925017753	-2.09410968138067	-2.59610869452807	-2.70518408037034	-2.17343365818452	-2.04551911090578	-1.97736415250165	-2.24976470152121	-2.11925683718643	-2.72579179787378	-1.92852856034131	-1.45010959909399	-0.940510146894358	-0.683690982355985	-2.59410283513195	-2.25923283970778	-1.48168183772486	-2.02703732226693	-2.41493880747362	-2.66015103801446	-1.77932931312147	-2.11475354803459
PPARG_A	0.210293665959495	1.51520801012127	1.30335976913676	1.35219721406586	0.365005470544812	0.439735228003442	0.477477860932771	-0.405905988540355	-0.0584078160111987	-0.215675806160602	-0.0500044188725796	0.184823447684189	0.301578199480553	0.107032019133237	-0.871600738878842	0.591001864044886	1.15574077175362	-0.0248183003343857	0.487517396666517	0.697655110428142	0.52168971349738	0.0525388010985504	-0.0217772980817953	-0.837485469118555	0.217897126540564	0.532058133669275	1.02018116050602	-0.0567350245070811	-0.2023130223049	0.3281614285972	-0.611024481004713	1.0259775416915	0.2113115638685	0.119611916179214	1.41041182615262	-0.120828625704009	0.525211650467731	-0.0843097755980949	0.29601125002363	0.127482159972179	-0.0610794562466338	0.140053537610585	0.6336518295986	1.76020648700841	1.22687891369946	1.01259505764759	-0.250816601979465	0.918481494376225	0.649251060373856
PRDM1_C	-0.936741519906332	-1.15809949826978	-1.87133228526868	-0.79861502204161	-0.59634498666096	-1.45139326251914	-0.939128020727797	-0.309131282691002	-1.61489954315967	-1.21731032838951	-1.29092350415986	-0.0716031871345848	-1.34689040473944	-1.79525534468833	-1.52090158491667	-2.81981005647646	-2.54004853457732	-1.59545487912653	-1.99433113505909	-1.32332532073575	-3.23963667759313	-2.20920389391534	-2.06833123530009	-1.89914758530058	-2.44235980570832	-1.7284586450346	-2.85717237141409	-2.66402988661891	-1.33774550062859	-3.07515318280059	-1.62415268284457	-2.49435125936082	-2.0193514724426	-1.71152911213966	-1.25788959101649	-0.673463829283038	-2.6539073844723	-1.27845750095082	-1.19739391292167	-0.747232191572688	-1.3905164481173	-0.909127236928746	-2.94397094541972	-0.819125477909359	-1.40923503428014	-2.24298082722972	-2.84292300870221	-2.74472161683342	-2.0179249573696
PRDM14_B	-1.45013290061828	-2.18794991951934	-2.60369893208988	-1.44295450414813	-1.9543654347942	-1.29160804140097	-1.67815789636463	-1.54861750366083	-1.84047226899954	-0.348948951408132	-0.652931179907605	-0.67551542572757	-1.21117487105373	-1.27040253325726	-1.17475341706919	-2.09126177384105	-2.46896014722526	-0.330901264319857	-0.810989759692984	-1.18499419003266	-2.40548124346674	-2.12954496086351	-1.85636694438261	-0.540017971492643	-0.620327559661737	-3.16341568828661	-2.5706362526211	-1.63919749134115	-3.89857673588025	-2.78881726108968	-2.79873656452714	-2.20205306009915	-1.14586870763709	0.40575748094781	-0.124556652449668	-2.22002655298623	-3.04901798111685	-2.23290342166046	0.656860663051605	-2.06887518850417	-0.584867250416465	-0.23416708879714	-2.20046961444854	-2.53188147739826	-1.75480734556044	-3.26979701731934	-3.6775597343962	-2.93958492936129	-1.84761622274199
PROX1_C	1.28936741413153	1.53622711135008	1.25560468335554	1.7548717963611	0.771753295964529	1.66222281429097	0.430291041008113	0.701343469385794	0.360280980249098	1.12963606656381	0.257798742002584	1.45009274833542	0.818222094441481	-0.174946029572365	0.636804345080866	0.426697064884446	0.726440737059204	0.165704630444922	1.13220771371877	1.45594906597487	-0.344668067210283	0.0830535612186331	0.922591843174651	0.618021167096117	-0.696094235713825	-0.312470178355802	-0.56474831511462	2.30051340362908	1.57406346010668	1.10261477264387	1.13969610099164	1.32886948490616	0.769105986322788	1.31724943555912	1.59118432393939	1.39928346283605	-0.0623615756262745	0.662933412303026	1.75626402103124	0.876906384162696	0.199945471584927	1.3507308295262	2.267005021084	0.983362926067998	2.00547118494114	2.10316158299203	1.39017408191868	1.84730006720033	2.29909239344169
RARA_A	-0.773819068253613	-1.29799134295916	-1.45881402811589	-0.616622353176186	-1.1090328559464	-1.38076625990815	-1.96718349799817	-0.691301990625293	-0.778082370244157	-0.503695194204901	-1.59574096282341	-0.747338390558365	-0.574085450359897	-1.73313159050308	-1.29799251019059	-1.72945013172371	-0.923763907962827	0.103957892134641	-1.5898202874415	-1.78581671070975	-1.11883114395857	-1.57068040422221	-2.00192822459268	-1.07247448225142	-2.13749542042552	-1.55190151330584	-1.68904463867044	-0.924643175012096	-0.349216583970053	-0.26803362471414	0.0210585657921841	-0.0265097957140986	-1.64235049970447	-1.79704490854364	-1.1063449167239	-1.36935937921653	-2.29835505147094	-0.732551582076849	-1.33261772532931	-1.59299473835221	-1.11724481167742	-1.17647809032366	-0.318405021836734	-0.185628072546909	-0.0525166343018876	-0.244318409706895	-1.70705845486237	0.113826668970547	-0.97411087043444
RBPJ_B	-0.326647349086094	-0.3201352467217	-0.080833290763713	-0.990536560723596	-0.977731539548163	-0.233168936795944	-0.0986365372960104	0.0982321125581398	-0.713963492660893	-0.938988626714053	-0.578805866397646	-1.50510516278631	0.0264935324600507	0.353533371606269	-1.11724836066902	-0.386527370878066	-0.878735374528927	-0.7860257677603	-0.999362341877446	-1.08074918426108	-1.38420687936652	-1.03386378913818	-1.31266046430068	-1.33580825229865	-0.694472488220127	-1.30956027434156	-0.806646880842211	-0.474746605431457	1.02245942437207	1.26323356144619	0.414203634621002	1.02924549657332	-1.08798407246245	-1.89921179541975	-1.39413447027346	-0.103276967316159	-1.01682670937839	-0.875515405220032	-1.35286940657024	-0.312899932596198	-0.875914926786634	-1.70075840773518	0.0613178809047425	-0.195850937400353	-0.900841362034404	0.179024541245618	0.14102186800063	-0.119047780998978	-0.573097879120164
RCOR1_C	-2.79472077331971	-2.6709301404163	-2.5875579368271	-2.51133893168218	-3.50531310621685	-3.85689909534177	-3.66871588637203	-3.67520874126953	-2.91332490236065	-2.58846924326661	-3.80991094986133	-3.27179760793243	-2.80481556429046	-3.60621462857908	-2.86926173775815	-3.01200631810606	-3.01315011891811	-3.06944800819226	-2.78371627634359	-2.77723984564033	-2.85048524741988	-2.74292236442627	-3.17151153171883	-3.55087814716312	-2.11767513336896	-2.2727984793592	-2.87556297490151	-3.19713520361332	-3.68148196124796	-3.2235875964511	-3.45534119850169	-3.1637150763022	-2.68114717942409	-2.92902024741934	-3.1280808344762	-3.4742760869728	-2.84741273692969	-3.45364610062142	-3.2653779667439	-4.3680981416564	-4.4080737338161	-3.38136239433597	-2.51351586378314	-3.56644859874532	-3.5470200701818	-2.97090737847628	-3.01348657767305	-2.81128338535112	-2.55198740297508
REL_A	1.59703158751573	1.4526135811261	0.48290832599236	0.79030956951248	-0.674224483506131	-1.04162285521493	-2.94937155442396	0.723660897323944	-0.574313966430821	-0.202415425011189	-0.778368625811773	-0.98880667948944	-0.164440707029142	-0.276270710015174	-0.949253238976168	-0.850585052729571	-0.545548240718947	-0.355890249708722	-1.24000745051244	-1.17049919785734	-0.208486582665993	-1.97586749866725	-1.62493984050495	-0.237137881520146	-1.46939212058554	-0.244010708195301	-0.217753890016366	-1.47986652453669	-0.699483447614449	0.0493735274313851	0.0461098763946753	-0.274595829208489	-0.441111863813393	-1.95169550027038	-0.695302164182314	-1.3915621111645	-1.4885273202576	-2.04117113139095	-0.953083074581067	-1.39199852305189	-0.902597763594331	-1.47933164838755	-1.89965913234119	0.939029602571196	-0.415385995093909	-1.26215868262056	-0.918748168897793	-1.41482071615944	-0.806282376297599
RELA_A	1.80444918439143	0.608772845960471	0.787721237430994	1.09387680713195	-0.000703757299239858	-1.53507057041561	-2.69262345913792	-0.532760961936195	-1.79575375696326	-0.527782257300151	-0.769591785564864	-1.83154270347063	-1.19056959049039	-0.340226649090245	-0.294430082764456	-0.425523416055463	-0.872171924068853	1.27097482325988	-2.15928053125759	-1.34002734444763	-0.327717057685463	-2.15570718455823	-1.48828282624072	-0.422209363358393	-1.66104916251895	0.0869693137015254	-0.70315974216314	-2.00681616299813	-0.995285043841442	-0.764100197049444	-0.462813073836856	-0.267325181156616	-1.2954904055883	-2.07140830093043	-0.485054140119868	-1.62894170302061	-1.89342207541798	-3.57562026411065	-0.532656973574201	-1.02494992033992	0.364795820327743	-1.66715413159436	-1.15815335226153	1.48994730853633	-0.551301084440695	-0.230961516346207	-1.29341326969766	-1.65620548057997	-1.24314422367775
RELB_C	3.7287230483155	2.32272287625776	3.0977274344768	2.69294790757996	1.20910178151082	1.64251691712874	0.936187505719525	2.49203716877161	0.631167731110321	1.94326138702587	1.34107005481872	0.899611559612638	1.09155370099924	1.2759422658528	0.538458738089915	1.0244975441537	0.689886430439467	3.02412384669359	0.531284739547795	0.406466722077232	0.817850459666298	-0.0334867912410008	0.875033283260103	1.26048618329318	0.155097726656415	1.26492697811776	0.766050388355648	1.75959749021371	3.47631690310076	2.14974690629206	3.04532568856361	3.56469275650857	1.10884713638586	0.327095483687455	0.717685401042712	-0.406768073911684	0.571426599746825	0.232530326454295	1.06735433264732	0.784192632230261	1.86798477474769	0.942749944089321	2.38451452145732	4.66774285565842	2.8365432499524	2.50766742153371	2.24313674437904	1.75217859428766	0.620384698674826
REST_B	1.1945914511629	1.19604484786618	0.155763378475444	0.878962200220481	1.78307498178149	2.34874795287678	0.0583911963345718	2.20241757769314	2.18480625531881	1.48100616254914	1.6642454403739	1.70190256828716	1.64839567832326	2.13654020303719	1.15699228549258	1.96871624108239	1.73217319543937	2.11379479098569	2.5048735775944	1.56369686759119	2.05894400623358	1.82635462719798	2.26695531241828	1.64269006111741	1.82089182438558	1.69409361143109	1.877599160777	0.583670754616576	2.23520501619605	1.99189226556289	1.69842421014129	1.20973197565001	1.80056128432684	0.733933458345685	1.37986704241604	2.85840730389759	2.32065686770202	1.97047148105773	1.03205757112335	2.45817870230195	2.63547569677722	2.06834087585497	1.75761782125576	2.15353175451503	2.09234892052002	1.98753063948693	2.08397685874859	1.29192829070992	2.12593430372952
RFX1_C	0.0628618165764865	0.0393625486873099	-0.183601324823722	0.201211907514175	-0.0577742305795483	-0.598353477532732	0.528914881985296	-0.63723141940787	-0.400698130075363	0.512019534112997	0.478866519581575	0.748962182721356	0.37992851904949	0.504525959837304	-0.012206037808418	-1.04070584432735	-0.622322521012425	-0.208345208203558	-0.386170509192677	-0.689445140655616	-0.815612602496524	-0.109207084883171	-0.86008470901499	-0.250501550323577	-0.31080537853565	-0.626058347395994	0.0136690091569798	-0.126599165419011	0.579255840526782	0.111750752058642	-0.153471070537865	-0.151541253592192	-0.316410593803946	1.06555798064752	0.364452671289278	0.321267023903383	-0.420846347933445	0.172565391566744	0.202471292098154	0.42695901836215	0.109581606051925	0.18508606196927	-0.0473418728129851	0.0597101780987799	0.799588218247066	-0.164057210304541	-0.18604982330011	0.128433671695784	-0.49445206754275
RFX2_C	-0.741052639339331	-0.130437507067534	0.264265059089896	0.902710962863204	0.16590954660994	-0.0258707996206126	1.11566604975049	-0.611654042944234	-0.516940619830309	-0.399713225475647	-0.0180114361618322	-0.667225219885402	0.139719858854688	0.309372021053228	-0.509301904737005	-0.873074767130822	-0.857232609326719	-0.635416865179948	-0.500815777371899	-0.923177032069711	-0.606784796610021	0.103414803659925	-0.917874991574602	-1.42201572531093	-0.158904765630915	-0.445113250750343	-0.680201336926801	0.458465587985507	-0.802931316858838	-0.0843042412340712	-0.561841495118995	-0.266591633527256	-0.742587071164283	-0.244180093288573	-0.667977585006971	-0.720406227194554	-0.639281060468862	0.244636878584208	-0.683443281246001	0.234006998161873	0.037308839114283	-1.00356251028206	-0.3804683049375	-0.484232611792738	0.148796433189641	-0.0769662500099316	0.195235169389521	-0.0472215196572446	-0.552732438137921
RFX5_A	-0.566466952012235	3.51070346032058	-3.17705891744802	-2.02774610904867	0.909024033958125	-2.96464955433767	-3.74924083591762	0.229510811897271	-1.79279434021045	-0.820630608936158	-3.92340728458459	-0.389968977750756	-3.66067726051943	-1.96052066525546	1.28341494963154	-2.20317280016294	-1.87158098482547	0.233259230210184	0.597820519720704	-1.90037675824284	-1.33833840986385	-3.19393969447878	-1.74208833136678	-0.0705597843620452	-3.6684466144118	-2.57922292300845	-1.90601176196736	-0.499978541696896	1.53808504311529	1.07024809107674	-1.94612974245774	1.38423496914115	1.17862257863898	-3.2087793656203	0.748909215108589	-3.59510228376159	-1.17886262363368	-3.77440861697339	-4.25835293217814	-4.10848901371936	-1.1481229234013	-2.34877762467666	-1.12548478712703	-1.73649456957315	-0.639249320736396	-1.74450748743007	2.70649310155321	1.97259814690245	1.98374915110127
RFXANK_A	-1.89387103167626	2.53203016755439	-3.200658990042	-3.65491385420789	-0.141002796038507	-3.49011597144497	-3.52777213233883	-0.743574379760474	-2.26408516156765	-2.07667921446666	-3.87340112484855	-1.19957166233345	-3.55474454580891	-2.71256411888802	0.280879347723777	-2.91675751722198	-2.676056321162	-0.905443082592563	-0.287842256923244	-2.68930271748337	-2.71057383010363	-3.34969714930516	-2.64727621634402	-0.946076253666536	-3.58546256989288	-3.36550499782989	-2.93386228414608	-1.61600310932405	0.461968695191941	-0.169497180036474	-3.07779041278257	0.104364508650145	0.124057104226124	-3.08449395572287	-0.515440532633155	-3.62248188995638	-1.00351617115009	-3.69928303992676	-3.88732659795372	-4.11703933474343	-1.74528315210226	-3.3118710390294	-2.67875732206219	-3.32462762728723	-1.78472650805711	-3.14590804605422	1.72358159670828	0.937953952143564	0.961328360786818
RFXAP_A	-1.89387103167626	2.53203016755439	-3.200658990042	-3.65491385420789	-0.141002796038507	-3.49011597144497	-3.52777213233883	-0.743574379760474	-2.26408516156765	-2.07667921446666	-3.87340112484855	-1.19957166233345	-3.55474454580891	-2.71256411888802	0.280879347723777	-2.91675751722198	-2.676056321162	-0.905443082592563	-0.287842256923244	-2.68930271748337	-2.71057383010363	-3.34969714930516	-2.64727621634402	-0.946076253666536	-3.58546256989288	-3.36550499782989	-2.93386228414608	-1.61600310932405	0.461968695191941	-0.169497180036474	-3.07779041278257	0.104364508650145	0.124057104226124	-3.08449395572287	-0.515440532633155	-3.62248188995638	-1.00351617115009	-3.69928303992676	-3.88732659795372	-4.11703933474343	-1.74528315210226	-3.3118710390294	-2.67875732206219	-3.32462762728723	-1.78472650805711	-3.14590804605422	1.72358159670828	0.937953952143564	0.961328360786818
RUNX1_A	-0.133739679622254	-0.387759613526396	-2.03086301935981	-0.546386205962838	0.740713098962965	0.547932763351866	-0.898466097297678	-0.131919062226959	0.455804022218481	1.53132739363268	0.587880008281637	0.446002788323521	1.10274182332773	0.625230605290998	0.64146546414647	1.2428051211698	0.342128278089088	3.0922790486089	1.34355966802909	1.05379847203914	0.910732153802093	-0.304104249551747	0.486243648953445	1.46021054930958	0.31050534354166	0.899264930460688	0.416285013902518	-0.98134058848609	-1.28941370696133	-1.13821153387576	-2.17265737130143	-1.26109990565408	-0.705723941316515	-0.44466236546312	-0.199778055265679	-0.181751048545091	-0.162842917468115	-0.848169818950836	-0.0117451944058156	-2.90454209715053e-05	0.952350756421861	1.87096539653618	-0.128924519833553	-0.856752825950423	-2.29543661981483	-1.76725749529766	-1.77068671901421	-2.16369953022037	-1.08679658622583
RUNX2_C	0.677467198661518	-0.218330119387443	-1.87380773966307	0.669443258830652	-2.13041719647898	-1.65274462822804	-2.93218630671476	-1.16362582116103	-2.39422570480998	-2.0044993302352	-3.03789990696379	-1.60172740232801	-2.69486462346854	-2.24030888865858	-1.9927019807792	-1.81966978606524	-2.20045724189458	-1.54404508270878	-1.73635584574165	-1.07756132123237	-1.98868154607521	-2.30603020299457	-2.33454012011764	-1.12851237073395	-2.98639916866907	-2.05585055410936	-3.2816688091528	-1.37700126159451	-0.799181527654122	-2.10385594328934	-1.72458002771729	-1.69677075020928	-2.21945996624656	-1.28652833481017	-0.92169943258884	-0.961506700310566	-3.040845030885	-3.53203983181959	-1.39965515864925	-1.77343145580218	-3.34099564598999	-0.975063373295087	-1.38670663639467	-0.960966680226453	-2.1547684824733	-1.29916234559417	-2.47558565887577	-1.65608807027235	-2.11513319278521
RUNX3_B	0.238447865210787	0.314681002559702	0.15852248985377	0.248234793299238	0.316776130181565	-1.1280983652051	-0.758699807173044	-0.992599974189703	-1.00875956633927	0.598513349261066	-2.11452778354606	-0.126317573726781	-1.85841499120249	-0.862013006762999	-0.408787123569692	-1.64147741309971	-0.758077790126119	-1.43699904198713	-0.378968499444117	-0.294587846476169	-0.301958938088946	0.337596584141473	-0.625140640511409	-1.59550410466968	-1.79978553143555	-0.469427874212563	-0.68637410707625	1.85122768765509	2.54428760420917	2.46099129929919	1.54232571237454	1.89371840044457	0.91786948493718	0.402184541877348	1.74192745454299	0.378991453133869	-1.78254461518524	-0.47266610934825	-1.53958618926267	-1.03316730009344	-0.405785116650926	-0.482026489636057	2.06576399262222	2.34142918343278	2.54106709392629	2.49890792340308	2.20389214316249	2.56612440842391	2.08025057257229
RXRA_A	1.35548812982224	0.817450204596444	0.757677577390759	0.646786873219153	0.36483709016296	-0.168296005134888	0.360519669427351	0.794107659645689	0.704257906315241	0.0641805836620269	1.24349874935452	0.34036863020165	1.00419152194011	0.723534848826394	0.0612177369413854	0.718895550517569	0.969801761944878	0.580291922231717	0.70694311421933	0.998271768119768	0.853031122068906	1.20278321406207	0.972740806445101	1.06022159211653	0.766366931878505	0.935475980259854	1.51832845583326	0.927384406866709	1.30107359191977	1.35568554195778	0.555990753688866	1.36835756307918	0.664885256341636	0.636502729316636	0.671928058360178	0.796011136199692	0.857504712994886	0.635287356168143	0.94821132356129	0.776464942223973	0.399727610590043	0.526526923642409	0.490084981356087	1.19668073327247	1.11273151946521	1.27665719088923	0.876056410396169	1.18848718527039	0.276166680937697
SIX2_C	-0.910884387201172	-1.08781463875657	-1.44285995887922	-1.3046384064008	-3.42187983035579	-1.81194704607603	-2.76192771297644	-2.04082898000006	-2.86837597752431	-2.98439384456223	-2.01350518379182	-2.37210977621601	-2.2363699404399	-2.34844787811449	-2.76912682728966	-3.06174258891872	-3.67242605032121	-3.0358865927908	-2.79350450000225	-1.26183729562442	-3.99826418916302	-3.2270039415663	-2.80058581240051	-2.40416549930527	-3.60283356581373	-3.01538688197306	-3.52182419151062	-2.43721990608938	-0.988723764039543	-2.4722667282567	-1.52223786987519	-2.06267434068974	-3.07815729765981	-2.17909766542525	-2.48045284480371	-1.9778793646536	-3.81051185478658	-3.1084348045444	-1.97520687002769	-2.41229410961807	-2.20380331621181	-1.89318165532666	-2.65813164636427	-1.84430754829114	-1.55584502184127	-1.87548684837462	-2.48570278263972	-2.132552215223	-2.42610898869017
SIX5_C	1.517888019935	1.84040980888476	2.08287472148595	1.91293312567946	1.92984925100953	1.96078450480129	3.16640708201945	1.93433507158452	2.5483420048468	3.21246820073121	3.49786566460418	2.15026255904947	3.3494118247832	2.43148991308363	2.63770998570073	2.10445398994761	2.29693402066203	2.24311850905139	1.67034620428861	1.39685163290481	2.59335894847773	2.3316490748359	2.07472900592193	2.02936857938667	2.21697668673231	2.88819441379097	2.73135711049039	1.63169543756612	1.42754107222982	1.91903845734991	1.62360783634483	1.61273468744268	2.37635697782785	3.34091508034771	2.43459006805448	2.24058769855965	3.28909994162901	2.21132072587931	1.53271285578855	1.93756471478873	1.86674241763675	2.01231993584074	1.735680733779	1.65473979379762	2.71286543866779	1.47390865818628	1.86932434027115	1.80346586689236	2.55174104585683
SMAD1_C	2.24858390143905	2.29553952758464	2.63824374134363	2.72105190447045	2.48176109321593	2.0859626780606	1.84096627502788	1.85233476186906	1.18660581204786	1.70982024669123	2.21795463019054	2.11180310719604	2.01968882082849	2.23702575826532	2.20798835334347	2.47060046582136	2.46619544512349	3.17974699886763	2.8166907139706	2.0642384795611	2.19228094729937	0.559538776810551	1.94678290685828	1.13011859887454	0.915288182593766	1.57839338210377	0.89174457433748	0.546880442852352	1.24595344040601	1.44302380224967	0.658089172465313	2.03486310445324	1.67020503248404	0.195768040406412	2.54108672321211	-0.207857513082422	0.889039295227916	2.39720659471875	1.3368527101221	2.54255447275086	2.97397502676368	2.81073801580524	2.24793627560155	2.394084764062	1.25827293800995	1.41643781624378	0.892217175218074	1.29345910001362	1.75391387733521
SMAD2_C	1.01957568991969	0.28635378871179	0.184384390021788	0.704424492584648	-0.222999630426429	0.000722634880638265	0.262202898025188	-0.183590892858215	-1.04606030484598	0.111100676714138	-0.103238039381414	-0.197283788131577	-0.870286104526196	-0.375519468266654	-0.594357678568883	-0.398671668682799	-0.875366799901134	0.107841523847451	0.282505736296761	-0.208608765213741	-0.750475217775357	-0.111929260000776	-0.157809798175086	-0.564955303446622	-1.21779712374395	-0.31241926432783	-0.347074729789492	-0.381783172476375	0.328364057702005	-1.0139797138894	0.425808825059376	-0.453375717524219	-0.742556747043339	-1.34888896354471	0.223410980655562	-1.11801131797343	-0.984362053647123	-0.192579620867548	1.02671144421412	-0.806926042383038	0.379739157008807	0.208790926457004	-0.481087160543419	0.702953445099931	0.0296079363134663	0.083756700403532	-0.739283376851167	-0.173870177391078	-0.837369089456763
SMAD3_A	0.210885436487817	0.287043285451854	0.0777603361363887	1.07299997316597	-2.13037583020916	-2.24181443612658	-0.797554032427149	-2.67379102308745	-1.8982144635771	-1.09731007373547	-0.910602486610307	-1.74074640393135	-2.11859854072997	-2.10570520388302	-2.1265703597325	-1.7645000879745	-2.17309612494574	-0.077106722004592	-2.27780861013554	-1.36855469439791	-1.43850467495441	-1.5100703926225	-2.27252561215628	-1.67501754505886	-1.17895846341327	-1.56739409890547	-1.85593944261852	-2.743599551623	-1.85722051723706	-2.11957323206492	-3.32133791407671	-2.75871005608204	-2.47865224967318	-1.28527011664861	-1.93928341873182	-2.83080872049159	-2.47051055927806	-0.546928270138448	-0.909155392966994	-2.37336257309981	-0.564973783437665	-2.01291537072683	-2.06258049021699	-0.322319971723821	-3.58275596013418	-3.16230692251134	-4.03330067091972	-2.70533057809496	-3.1609715276314
SMAD4_A	0.705007064319124	0.342141519662783	0.562272481862496	1.03378787626518	-1.19936722800493	-1.272937452828	0.0421403452989072	-1.56677416505029	-1.91301974128927	-0.754259340818303	-0.214436482859571	-1.75005049934496	-1.5196926863102	-1.20051349541597	-1.39704509134651	-1.71368269668673	-1.38127412578897	-0.555158109945687	-2.01700304975379	-1.10526293714885	-0.998727437099547	-0.68561585488863	-0.983417128373107	-1.32828319236044	-2.11329317456824	-0.393836404752771	-0.850601996072551	-1.76344774685655	-0.661849574380094	-0.893617829906393	-1.30326354314705	-1.39425239352748	-1.4964310371843	-1.01973962051563	-1.28921086220545	-2.27256697596216	-2.09944011110507	-0.109661901028988	-1.19650420125703	-1.53880549214573	-0.414500512367352	-2.13725657177892	-0.685442928934523	0.982995698373376	-1.7989318293005	-0.539657835430914	-2.11492964826911	-1.33026941956043	-1.83202007485836
SMAD5_C	3.62767739320369	3.56978983184214	3.60094893889112	2.8377925654704	4.102085402941	3.77934272339776	3.26602243139253	3.92393753639353	3.43293768816154	4.09182147827623	3.55217480941828	4.55198375442284	2.75153678204335	3.27621196971686	3.92264266232445	3.2046126520611	4.42471102975337	3.02709792983118	4.40745218721388	3.61988142007666	3.79767122948436	4.0274121603757	3.9663949883474	3.90556317126034	4.03415690260348	3.47958651849627	3.77862328650774	4.68616782564921	3.91690547122535	3.47071185881813	4.25520529665954	3.97930363861711	4.27947862453209	3.39052588699128	4.47568619738461	3.89300981417597	3.26641532453143	3.51386157231874	4.07673483172514	4.02788460709985	3.71858290581202	4.17604034131957	3.34516956992598	3.78226178205125	4.59805716677481	3.80908979455083	3.9240414448935	4.1446664608668	4.72878826309692
SMARCC2_C	3.7243191402876	3.61731381865233	3.44195252244559	3.72426839989187	2.74255427296451	3.0320551674532	2.71462440134428	3.10818822481011	2.57349892850297	3.20940712244603	3.78027245073722	3.64471046481212	3.23391510158131	3.21659887157439	3.05764859304304	3.17018041062151	3.55361254380174	3.87591912896592	3.43965938878261	3.22696254358429	3.8335030074702	3.65194563715231	3.24529311490596	3.12633772994366	3.47026238201642	2.89955226988455	2.95455635853912	3.19960291874808	3.73526359831216	3.50423845778696	3.44787715167162	3.33156897303901	3.53272031846789	4.18863344149197	3.4818833085299	3.89829074302269	3.28029427443989	3.57382452786375	3.6556022900974	3.52536228002738	4.0025934215276	3.80335812103068	4.30675362584195	3.85443768632411	4.1000377311155	3.76978528181462	3.45767478970892	3.65773270304921	3.52309244171546
SNAI2_C	-3.76830124463078	-3.36430417806428	-2.66424412610891	-2.92964938574168	-2.19838006766177	-0.741057411125023	-2.57743111050877	-2.10359716947713	-1.36572761715581	-2.6981572785348	-2.53103080172018	-1.86640992993656	-1.84683389476373	-1.96762611886247	-1.08125679808026	-1.40174714568767	-1.70303096100822	-2.195247105355	-2.57002490499752	-1.62057787531422	-1.50639523393086	-1.38564862458487	-1.58418205678825	-2.23974851147836	-1.25478916002388	-1.25967505442098	-1.85328087808294	-2.93172465073032	-1.19174463629285	-1.99645931943885	-2.17271031821929	-2.28158807749213	-1.94773700168728	-2.8859232360887	-1.90903180408712	-2.55993874789371	-1.34837370733415	-2.22118375847097	-2.37913168855678	-3.25960092032137	-2.28562685604373	-1.39002379103489	-3.17114143379352	-1.9632023140317	-3.2326154073776	-2.2322138787731	-1.67628675172972	-1.54156407680224	-2.14681333164614
SNAPC4_C	2.93139517139967	2.99997601330539	3.52872821595593	2.82342617800293	3.3831569791154	2.40516816957988	4.65295770896927	3.37226214341407	3.61494380068577	4.1151501087479	4.35443408662887	3.38845430530799	4.49361440438527	3.85853775274935	3.15554236789055	3.56273507418156	3.01020028862496	3.50334031489889	3.15089243818829	3.33062783636432	3.55728160893056	3.86952235368185	3.68163653002367	3.3242250307264	3.6046889307913	3.11637443332044	3.43700661818659	3.62327376921016	3.0265989900342	4.1302262544476	2.7471581255132	3.78075934529679	3.24345712906927	4.4428471520611	3.12081417282656	3.35151133673214	4.34973685764515	4.19966841729204	2.31578649656771	3.73145801656826	2.88309455529999	3.12097040504455	3.54047976007195	3.44903321750103	4.02782272801743	4.29103843933863	3.75535727241661	3.68233006071396	4.13415074027453
SOX10_A	-1.21059291802151	-1.22412742326922	-0.899728639832612	-1.09189664816574	-1.79748574213299	-2.17651130159986	-2.10817085682609	-1.88284311905441	-2.05992567489124	-1.36183616352771	-1.06570470540957	-2.24933591334052	-2.00418762539624	-1.86514951542919	-1.88545725958373	-0.589062122573978	-0.602133519020554	-1.08886299154874	-0.381823065939246	-1.37755573331879	-0.34308906458875	-1.05407972462255	-1.38389198690989	-1.91345734783399	-0.681496601763075	-0.825916292667418	-2.05789950237417	-1.45086075696883	-2.53202264734306	-1.61858546440286	-2.05858724170006	-1.76110184737671	-1.67018700834563	-2.318791315705	-1.9466942437723	-2.388385295445	-1.54582905774605	-2.3320425079117	-1.67947801253084	-1.52432958218999	-0.967499585655161	-1.78499878054918	-1.58137902362604	-2.19619922590988	-1.99264458867666	-1.78624753615409	-2.63480099019221	-2.29743025874435	-1.8711384045372
SOX11_C	-2.03927965805703	-1.36050651463787	-2.52334331946288	-1.76438951129244	-2.42058223796011	-1.54623525789246	-0.675203228260226	-1.53446459193997	-3.22059975474283	-4.40776066469572	-2.9491634836378	-1.97253915172397	-2.95537317416792	-2.88637298478153	-3.82173544397259	-3.92169760546638	-3.88541155374099	-4.22574920975104	-1.78481456888671	-2.38119267712233	-3.61139707212544	-3.0151788923357	-2.7628675221719	-3.00996125088558	-4.67777006396547	-3.68380933225794	-4.06400299174577	0.455663700410414	-0.29303714591617	-1.04508820747054	-1.04831514540371	-1.60876177591462	-2.05659445872522	-2.49321141238409	-2.38377597035683	-1.71516352704697	-4.0199109025994	-1.53419997207862	-3.19132823907003	-2.59693555920497	-2.93379469232992	-2.39668949356455	-1.66075028828126	-0.492033374512431	-2.36568563935455	-1.74601099789239	-2.1002464763419	-0.795331169223848	-1.88575892063582
SOX13_C	0.415749171817411	0.48372892525754	0.900246394000102	0.45276451825704	0.162376335109631	0.389993087816858	0.283823518241092	0.268738030820418	0.010743634924463	1.64983703511943	0.605656890038601	0.270776710560835	0.0515319304329602	0.146800354875983	0.148597342800762	0.819945988791371	0.627992276685411	1.86480636949709	0.941178281149977	1.12968154729639	1.32460433500919	0.941836633699582	0.855986110765636	1.16771388200556	1.07526501305832	-0.266849521490506	0.611947363078057	-0.240701110012759	-0.75513929341835	-1.01993271185057	-0.765768001733638	0.150642809270399	0.0592273050907923	0.750875426764148	0.683648521848807	0.861507319432884	0.916964960503673	-0.67262912919381	1.35915083030998	0.892545885843306	1.93438396313453	1.0787778386987	1.25711806138471	1.80802198207836	1.01923682635938	0.106413609913163	-0.42417418157145	-0.420163627990348	0.166389883779638
SOX2_B	-1.67621813035538	-4.2469152515954	-4.32001783373586	-2.582195836616	-6.41650913391058	-4.97821406278153	-6.25950346504791	-4.78275273036032	-6.91755338662926	-7.68207580741874	-7.93787142747802	-5.10341592273324	-8.00632907494821	-7.14375408824856	-7.73217021051029	-8.00254118876545	-8.00861744317371	-6.38293046949862	-7.0545842439053	-5.31279810545672	-7.99103098620033	-6.765309577427	-6.51048046478261	-6.70185239282658	-9.20211857636791	-6.67978781185066	-8.84884968681716	-4.51474844549302	-3.47689914293674	-6.7155730849287	-5.07510611121675	-7.18848473555541	-6.39175239191641	-7.23207167452802	-6.01337333414353	-6.69268652407208	-8.48664411460611	-7.66315254327808	-4.99571951259105	-5.26266394657332	-7.1142757541301	-4.95655938921391	-7.11324727999508	-5.68453603278926	-7.16083811698614	-6.27960660322841	-6.01435060984083	-6.37144828509086	-6.69415886374803
SOX6_C	2.76130887046833	2.62083661543717	1.59441411215739	2.34916329270693	2.35129044853113	3.30060412386486	2.6953676826822	2.51005369283639	2.05083223912141	0.998492307864956	2.37077300092207	1.98081232651983	1.53018359910411	2.16660756798571	0.429161144698069	0.407751525055935	1.31801360250814	1.39378317789754	0.808671684786219	1.31680311667928	1.48611635317982	0.656598388568405	0.935545255797771	1.58156645644909	0.689216119460688	0.546185983264523	0.873069600390652	1.86830801665125	2.01961830819055	1.02025420222824	2.07381936406937	1.66511356997259	0.902577676478247	0.367107752374788	1.54383102917605	0.104680988802581	0.882248550387531	2.78647747804919	1.41439307257005	2.88347182965734	3.27745422164768	1.14587648587579	2.59267974212053	0.361212779436497	0.743213883372358	0.955978829072512	1.35423293083624	2.10497266678932	1.8792490824095
SOX9_A	-0.837057906002559	-0.0337284715406056	0.359752448809014	0.0102783451286941	-0.592549502247276	-1.41182176298624	-0.530470375486265	-0.406959293775905	-1.34327542467099	-0.208874799541136	-0.211324297349051	-0.403506968655683	-0.358459318623733	-1.18655281456185	-1.9069902867831	-0.956608102361408	-1.79455822034537	0.03290795641824	-1.47374666905393	-1.41153530787816	-1.12888855907599	-1.41731757614883	-1.5216115275727	-1.66974724782112	-1.46361769790914	-1.55550200362272	-1.67335474687349	-1.37940517154341	-0.540439094972412	-0.611598848195988	-1.15111444424573	-0.165739936541362	-1.25601280228805	-0.888593776862694	-0.288899710079252	-0.552838108357731	-1.85463279451438	-0.468693848458088	-1.22252617688666	-1.40927587333797	-0.840765721211681	-1.43993843283176	-0.198186919628544	-0.483669189734152	-0.231496335062816	-1.01790899622406	-2.26876117129865	0.0256763625647548	-0.930610049194821
SP1_A	2.44045673227829	2.68050322752322	2.40032086308418	2.25671764392464	2.92081279169271	1.95660446307892	3.68652801305993	3.30581324455814	2.45979191715215	3.9031649967159	3.59465485404777	2.26427830419608	3.19443088129004	2.84629120659108	3.98419669530756	3.92099416115678	3.94769535190106	5.70265304566507	3.82518681560103	3.11044306866701	3.61965266287351	2.18051343804573	2.83888405381468	1.97838634081847	3.83009599180644	4.20251014461846	3.40410922184303	-0.032180869285482	-0.117525229563826	0.325814159582903	0.176349850095853	0.635105648550026	2.49794053887812	1.8533522546428	2.54228660423397	1.64884391243059	3.09184775731384	3.29197560293694	3.89446745317272	2.20745038700231	4.15076449122309	3.3384381401029	1.46363046308841	1.91046584555128	0.433451282673603	0.872816325297406	-0.916240108719857	-0.415239780196715	1.35823739033525
SP2_C	3.13939413887925	2.76566037702691	2.81345559010407	2.82132044888632	3.41168889428549	3.65143706601577	4.24470560907157	4.12947257508974	3.48468708941983	4.01962292717984	4.38565868089185	4.04258084094376	4.0851899195115	3.99588814067875	3.34069194415629	3.22188976053751	3.20768550670413	3.5186209789197	3.60867630596926	3.37293613897892	3.10597482705317	3.87487407462727	3.81444176016337	4.52649237698027	3.26059741881912	2.54913733966132	3.09857147909402	3.96301917888541	3.83121954553121	3.50554677947683	3.77024976186494	3.77127109957549	3.48933152004475	4.22808149881904	3.67144334605533	3.90593187366841	3.90574740550379	4.18457306138971	3.8072076586398	4.34298478337821	3.93901326358651	3.85627071345725	3.00662657500513	3.06947965956827	3.7733611002893	3.44945106587069	3.52378292883868	3.76137497480637	4.18460175985607
SP3_A	-0.0160895824200907	-5.80668865596207e-05	-0.0362931023191246	0.0180598836340002	-1.28622301637448	-1.44562933160585	0.523000204203343	-0.906844423655302	-1.77491643695965	-1.02085795315749	-0.696926478133393	-1.676008341627	-0.384286587274715	-1.89773223512223	-0.433934957865559	-1.75559971264661	-1.009707080095	-0.256523846750794	-2.38829422464617	-1.14937716036075	-2.16734000144116	-1.60304630292098	-0.918257531112388	-1.51159923900969	-2.05096114742546	-1.64207865772476	-0.826933068413357	-2.03520031226013	-2.68063621353202	-3.00870121019332	-3.37756623779981	-3.3597184851793	-2.23089595215805	-2.03214009307698	-2.10062689663035	-2.90373661990839	-1.49134271046179	-1.49428509608472	-0.40051131676526	-1.76902912813006	-1.27943968605035	-1.14182098911747	-2.05672663303622	-2.23835504415183	-2.14457317557609	-2.6576718050258	-3.50476230982322	-3.45565235531559	-2.81180508502716
SP4_C	2.19743641190633	2.67881172837661	3.42958715144019	3.25008295100134	3.97537131228658	4.47181652932814	5.28765078816757	4.8869606160753	3.92059066322986	3.56207051928968	4.44959278436483	3.69870167603055	4.35099327714859	4.68647462860365	3.43424748996533	3.31732168473786	3.40318102707127	2.85380709192398	3.60076672566966	3.5567411464573	3.35325754915324	2.72193173525361	3.53021536042335	2.38260508372112	2.88420023885061	2.96929952433721	3.43831190299137	3.14740522428352	2.99713541541324	3.22402749757304	3.20018913674931	2.38028999729656	2.92883951368864	3.50521283230572	3.58142375745864	4.02506706334977	2.94836667848693	3.96658990331373	3.67375787184939	4.85178664173502	4.84795504310809	3.30348938903774	2.65704629368346	2.37321526439051	2.87609164576127	2.53286185628477	3.01879122534884	2.58918676676239	2.54886328691626
SPI1_A	-2.73550490112403	-2.88973364216667	-3.43599568785962	-2.52402234007275	0.53289822088971	0.575479826052117	-2.53043564244972	2.05955476542357	1.23909850812089	2.05455427425342	-0.169011054807151	-0.0686249748987863	2.53195647308657	0.673228501318661	2.40907440093361	2.83310493908712	2.50098630259609	7.24336954103536	1.39181911242628	1.42566017814833	2.27170809680206	-0.752755168534167	0.930216724210609	1.92815866103369	0.153802513699963	1.85845789150118	2.26699406377911	-1.20769854270859	-0.395220578832846	-0.827570693116901	-1.44878220164855	-0.614605135509081	0.404307303731801	-3.72054283338101	0.178986293275593	-3.1683610194402	1.08564456225755	-4.0679601894718	-0.302445247824798	-0.696712359838682	0.681324446080989	3.74071736822893	-0.473810772784108	0.404697586023246	-1.04900571809638	-1.31015545410872	-1.83690880940709	-0.748751700043831	-1.16967628648657
SPIB_C	2.02785419728962	0.915601548612656	0.0351798160699131	2.30372088971549	-0.0158028688576538	-0.58044358662897	-2.01429461064891	0.0940461898241184	-0.816794781279965	-0.219619466805313	-1.54021679539314	0.265216160272907	-0.878043606609249	-0.204169955353226	-0.0847476165516346	0.501721794886935	0.0196222561060866	0.666942960281579	0.608996043825279	-0.00741932287723187	0.602419027269409	0.444295424270408	-0.122842918507916	1.11139339662358	-0.850307503999643	-0.606251238482332	-0.0185268123173323	2.18555853585756	4.43134463894926	3.30356082464154	4.60186901530667	4.84618124447519	2.08969362965138	-0.0954585039871981	2.97140354698551	-0.262346874284733	-0.00707006581268898	-3.1076274201815	-0.15360673381638	-0.856897811858625	0.183049680663613	-0.44417211173144	4.4850998736462	8.55637024599298	4.9819080562386	4.93880686106609	4.13077878865747	3.97129227157848	3.22471365172327
SREBF1_A	1.96329376695929	3.18889161760358	2.57928961432339	1.75354537551414	2.76098612921559	3.37959800859447	3.71846982815495	3.19451587745333	3.79077578147907	2.59599814926045	3.29032870284512	3.73921882091362	2.93033404731282	2.78805660523154	3.34817569104796	2.71502498392666	3.93400367666273	1.53146110206679	2.3687787761314	4.2048731962364	2.27642087038094	2.26364681156963	4.00862888664521	2.89372890597487	2.58787038409534	2.8164403265044	4.07867514403851	3.44535088995636	2.27714057482679	4.25176820251951	3.50378734103231	4.38691153844585	2.670617074023	3.14459528702617	2.11001973806725	2.89299484743067	3.89647174347079	2.38979058401508	4.23976450819563	2.97884403547888	2.84630189721663	2.27581588854616	3.86860412169627	2.70320638636196	3.34776455095796	3.44824106379808	2.44602058660119	3.57250747474573	2.87729784102225
SREBF2_A	0.935012579811467	2.73812907720142	1.91936621102648	1.14620714945109	3.53131381784205	3.20307649190349	2.96348510990673	3.21958367441198	4.8347803760241	2.97550228237382	3.37694958283029	3.34054501389023	2.88070985553515	3.10098851957839	3.48502705117079	3.38164352238762	4.26834454763623	1.55039376448111	2.22906103107387	4.63620316461998	2.33309097885201	2.35197954059308	4.13552007610256	3.04427112948824	2.47505286462591	3.02271145295843	3.70004169891403	2.82050864005024	2.04682199063345	3.79434001086181	2.65895588379366	3.19339893534931	2.75015569169194	3.75849354790212	2.25501949273264	3.10294795899025	3.94009593190692	3.43959659350062	3.355096483013	2.70698148947314	2.7332644245378	2.66323319528578	3.18630018940253	2.30382286165971	2.72846469211389	2.8189503836418	1.82490351863083	2.64032893839579	2.69584078822994
SRF_A	0.939823485586319	1.19147599856524	0.0935043744210003	0.64715986087525	0.415512641044303	-0.387094635016135	1.57833183517352	-0.915672170620782	-0.128282825755589	0.730036651195248	0.199576073499931	-0.408290511640326	0.770217355538125	-0.426422585538493	0.351252500963527	-0.0602285000208956	0.991221866177763	1.66578875939939	0.256830519159018	0.91601333425568	1.4068382662968	-0.238658890688989	-0.0880071099792357	-0.400666832067554	0.00754160934191171	1.77506655568785	0.807789210062672	0.129308857365621	0.124701984440522	-0.052109588415509	-0.778348811141176	0.0393091042919011	-0.125638018378444	-0.996750950118709	0.0583201598222687	-0.223149171912256	-0.736503254164959	1.10868998093378	1.3521743903671	0.353174959969508	1.72659191492676	1.19167168322883	0.92388832276771	0.108256610439254	0.56074942119645	0.11410309429688	-0.724284816422652	0.429941576334263	-0.0255477940187219
SSRP1_C	10.0387141486729	9.03075974957229	10.1722474445508	9.08024848690712	9.64957487924006	9.36621831129347	9.92875832546301	10.1235429045994	9.78302589508745	9.7356486972348	10.0164675775925	9.40890942553722	9.34791929236725	10.0345142352731	9.44173194988574	9.41983350587441	9.53141141167238	9.29909713754568	9.42746003272836	9.84477890384068	10.0566781405214	10.656799349439	9.41329678253836	9.66558127824556	9.59386062385294	9.69042138619979	9.19894653625167	8.94429011715716	9.9000020201524	10.1501457654335	10.2062263221981	9.19558140735509	9.86046081608094	9.44118809917486	9.90288332092683	8.01200865592006	9.49665484884813	10.5362995629419	9.72915828928599	9.42749374738392	10.0100245251213	9.41717156007609	9.74752672760771	9.73413171543861	8.29636956800001	9.46304041372148	9.30606414853569	9.36051823460884	9.68801214901284
STAT1_A	4.71669775595943	3.70834473122331	2.8415216936813	4.28418636644208	1.54956580547335	-0.433600765277911	0.46713266974134	1.04830798401207	-0.381048096117097	0.426737332761454	0.762206854212006	-1.03338364808582	1.87521783632341	0.828610252369516	-0.525370601819023	0.287710181304888	0.234947502407321	3.81727521565178	-1.11634337205395	0.117814639018734	1.3806289705647	-0.82407612053771	-0.82013576184757	0.975838344342514	-1.60962983835908	-0.764824281376609	0.398684862670724	-1.24797660570706	2.325721363799	-1.01856255353557	-1.43017092741248	0.0911318824305595	0.655351997249273	0.162941256979287	1.08008966525797	-0.33535301938754	-0.0246488011641769	0.356892280790163	1.73413009586349	0.764631921225472	3.00913419361715	0.471249294580766	0.268512583095196	2.36802917161748	-0.830166111292308	-0.709496769516732	-2.31401265620888	-1.28097962747134	-0.720539392758399
STAT2_B	3.39798848595777	2.38287841937896	2.73406379297396	3.69979203582091	2.77976194637777	1.55715102591985	2.88168253946575	2.21967593892797	0.863624346867454	2.69435504369213	1.7543831818114	2.34522435304723	2.57954864242105	1.99314809825009	1.41071836521621	1.84557406981609	2.24918871033011	4.97321241755113	1.86492682973151	1.65655484595313	2.20210184050174	1.06590650919911	0.0864960150319057	4.27810769896679	0.937653430851234	0.647683307956599	1.01397583491705	0.165633853754042	7.33857661635949	2.01599542410712	1.15360577231168	2.31411304735503	2.49661971702705	3.03790937969073	2.88761800542015	4.98014189481648	2.57316915147317	0.8847410973937	3.03265871460047	2.00238286331115	2.42636929812872	2.50859042981499	2.57598710208127	3.29821504297415	2.70893907785849	1.65611795116691	0.743501829720029	0.831760089310658	2.60170085149009
STAT3_A	3.56442153750683	3.85776712229054	3.41919462753814	3.971545353184	1.14853438316145	-0.0617935184432223	-0.125846157687631	0.212607273585232	0.302897205408787	1.28133894943385	1.51704562550428	0.0346048770967841	2.0926198544362	1.33411461167848	-0.171233283978362	0.941970621241361	0.0698344152270371	2.47103840796039	-0.101338622991795	0.00193334483810178	1.48342235772331	-0.707076700412094	0.280321591758499	0.492273359109272	0.225939565941317	0.681407892209483	1.17672405617229	-0.56214695099469	-0.459964990632656	-0.655448219633198	-0.172893258865746	-0.394839784388091	-0.102409631709593	1.63881373164431	0.452829490010369	0.850249510101086	0.01036529454999	-0.0686586868677173	2.29509354903086	1.25598654631675	2.89128371999927	0.185399649181508	-0.492755049693289	2.23583920326923	-0.0831793684022187	-0.0979793363018469	-1.29820635931597	-1.1081619035148	-0.62118380405296
STAT4_B	1.26720781321231	1.20809874922026	0.456268311750088	0.847145748414245	-0.0367407141391561	0.793734961815971	-1.23796150343572	1.0830836528559	1.62129283372083	1.84058444160705	2.48569014706357	0.436556909564906	1.58872097800302	0.765442432554959	0.877281617726476	0.162117932636511	-1.02695041801192	0.634443455090596	-0.931382291030322	0.210607971274186	1.18904905544041	-0.0703459733547754	0.0923456593615049	2.01738706120155	0.69053133459427	-0.814409827428225	1.0181523037594	-0.634862350918818	0.167731186787382	0.0836550535748149	0.459055960711123	-0.083720540826994	1.11246861156669	1.94627832734399	0.786698970617683	0.184478177499629	0.285951173501148	0.151621172037896	0.606588559400721	0.751323487767893	1.84880910928174	0.0245854772476593	0.463807815264641	0.655520759337257	-0.451897379693827	0.240564120563313	0.0862106320573234	-0.807340984086639	-0.295420173970729
STAT5A_A	1.93988100507737	2.16719258709317	1.62837882675735	1.87098413518351	0.354371133522595	-0.916452025260455	-1.30454731474621	-0.197237948902751	-0.494441458979792	0.318064480239487	0.52539383647227	-0.517211869361039	0.0331553043503858	1.49675898500586	-0.804798129454502	-0.645504903266844	-0.673188326418595	0.0986549758750439	-1.17796047729251	-0.720606345882612	0.845996501142341	-1.37499278684932	-1.45103085591432	0.307157296849073	-1.32924990686595	-0.481574407144689	-0.614916050931802	-0.236050999697507	0.165787851121744	0.458052591388359	1.20024557479008	0.41641779584474	-0.198093504537182	1.27162468443543	-0.124265712667201	1.67210266771453	-0.050241449776205	-0.525253493305566	-0.218059356905779	0.844211930810255	2.31952355694006	-1.16938501350061	-0.678426444256639	0.755817516782288	0.804365098384036	0.499908414700674	-0.20220839747396	-0.0179415853615307	0.469021672778398
STAT5B_A	0.914068675189873	1.18727177100617	0.603677269183753	0.724147638477958	-0.666285066093673	-1.53621874504392	-2.31742833087701	-1.11350617611592	-1.10480791983305	-0.344988950870514	-0.288919649838073	-1.53956947714153	-0.550926719393699	0.284704658045986	-1.6485669472559	-1.48713465252537	-2.25379777086093	-0.235973829182039	-2.28600113466472	-1.57097551700666	-0.298349996625949	-2.3459732871414	-2.07658857827004	-0.583247136016789	-1.74621854955024	-1.59005804112999	-1.18340066714068	-1.60390255983782	-1.36859070745074	-1.26371729491278	-0.272440845745772	-1.37866340340236	-1.51430773725995	0.0651636418572349	-1.48233399658908	0.134197717632351	-0.985980892422671	-1.15845048935596	-0.841237444155412	0.0947243049695495	2.21166230731984	-1.78929193943985	-2.39244281742161	-0.460148274491726	-1.34001354403695	-1.41907849501048	-1.42854288421163	-1.67162252670887	-1.77784184541647
STAT6_A	0.689040975148299	0.666375854173687	0.910960708238337	0.53844470212685	0.160780708732305	0.174419721924755	-0.325514790111519	-0.255859964983519	-0.412437209922022	1.04049457433207	0.292302491888338	-0.451456638129678	0.539402481194387	0.221344264248074	-0.401268630996013	0.0226986878536026	0.295109359723961	1.24232489834731	-0.55514069227857	-0.367109149474455	0.994063359493282	-0.792715352283745	-0.911313063269624	-0.111203075374992	-0.333683356684448	-0.0940870282975263	-0.00291462716118802	-0.48863863295406	-0.0161585189228998	0.00698669535833322	-0.23561483972487	-0.352428324292828	0.656530201179298	1.76229161339982	0.380920325155575	1.39046188219744	0.456448250197309	0.316742971111542	0.890513311354114	-0.328354076911894	1.48185149698614	-0.641572822800766	-0.707519563877858	-0.036519017385495	-0.362589079528278	-0.658409912668227	-1.21190222954988	-0.750768070833862	-0.645874787033427
T_C	0.265862765163019	-0.386634857667436	0.0985354971595287	0.196595154868984	-1.4727386835199	-1.94307053014644	-1.97564916815311	-1.11697457895771	-2.44699123156692	-2.52852218046524	-1.85491480804861	-1.68637020809696	-1.14611232107485	-2.26500091225087	-2.72082126424738	-1.36783391366187	-2.27518901992774	-3.02059494825501	-1.84752608079031	-1.2101112191393	-1.72083660390698	-2.72530796717679	-2.09707386794225	-2.01089570740065	-2.21644417942332	-2.19232671875812	-2.44329397400271	-0.669449416891173	-0.591890207934173	-1.53854156366779	-1.61382532062174	-0.478241717725363	-1.40298918188159	-0.636815372466782	-1.9230290763532	-1.62076004493372	-3.017856626461	-2.24159613728152	-1.22523609720407	-1.17220833911602	-1.78759246743192	-1.27468646789068	-2.02036306087797	-0.375861072016055	-1.08043494615353	-1.36051596745393	-1.1478960612671	-1.49719044621738	-0.282689753546488
TAF1_C	6.88290083892921	5.86505373052371	6.16833042284189	5.40949526162299	5.80172691768661	5.55896489907191	4.90832969583021	6.42538552664792	5.5502360281964	6.22070122205789	5.86402712731519	7.60549848676908	4.57724674503424	5.45787761278602	6.14755742719451	5.67227755374285	5.86788883736485	6.68207022488202	6.95611348123999	6.10846711080868	6.41334195758511	6.5039684662286	6.92707323984692	6.70845694607741	6.05540257657615	5.18984265263414	5.79896170745165	6.49569683775606	6.27345230402397	6.21798176284972	7.1156032783091	6.97454946107306	6.60187655640273	6.25943447398777	7.55767052184211	7.65042449807833	5.30599533292176	4.79991176648523	6.75863893944216	5.91640573604391	6.09683522712614	6.29944305315161	7.07647803161063	6.67170610570735	7.63054394500989	6.30616174520541	6.30162420714214	6.8896329543607	7.28773785949025
TAL1_A	1.0292903715123	1.11310349543948	0.464050238462035	0.878648836262369	1.34075436663086	0.766739071586755	1.11620764556754	0.861390584555478	-0.225673733333022	1.5634908147001	1.24416462914826	1.33965507167841	0.127927060856452	0.785056870244128	1.12376333189619	0.996207722224544	0.424943664458501	1.09786423905328	0.950413366317688	1.26609132138192	1.14567816733028	1.30121796255899	0.758612298996781	1.26218276463415	1.32454888660886	1.06249239310554	1.5533594297916	0.973004799550639	0.601928921652894	0.752366028557207	0.936122907423071	0.557999755155279	1.43904497879813	1.97628289988174	2.32988345070009	2.59100386186737	0.977667665265961	1.02929979932903	1.49662537672845	1.06580231750904	1.17127930283369	1.076771452172	0.472778155003816	0.641488031413855	0.527523564011426	0.275537378642356	0.672564266329764	0.796928116147598	1.26573579990134
TBP_C	3.94271081477693	4.11088340846162	3.82559596556101	4.28158583093511	3.29249108036171	2.68547851936094	3.7921078675184	2.45848316414594	2.42188873008828	2.63962769153436	3.42846250921053	2.23435952998837	2.8060583637141	2.55401109813463	2.68414855421416	2.38819007551682	2.74294758047441	3.76660086612243	3.33276340870473	2.52385738892404	3.20376134427362	2.61573904355674	3.14352926245564	2.9069572509508	2.35991321647538	2.47812259626388	2.95221083969058	3.13920296686023	3.22253308957467	2.30267713816615	2.58327496074611	2.77713295207488	2.38187660351142	3.36187245230571	3.34171672644312	3.13512932663017	2.84551488836595	4.13515041718083	3.57646691304697	3.50890694410175	4.0023893361389	2.43462210077676	3.14971984466973	3.78478959357497	2.93884420830171	3.19510323245973	2.14880619786929	2.36556833466423	2.66144555290367
TBX21_C	3.52255990393125	3.27925536381772	1.53857599285054	3.11986615653857	0.0364075326661514	-0.580032722160574	-2.430376781574	0.183599446621093	-1.31237890638005	0.627894362745928	-0.77449912953947	1.13479230516325	-1.2509655738584	-0.247112599448864	0.317601067364114	1.15553321522337	0.844619067896048	2.21547977277781	0.366672870647967	-0.240880300063611	1.98697932756235	0.297728211101259	-0.642253397930719	2.87738129832289	0.191145265976414	0.5679757779509	-0.630963068396648	2.48026432985285	3.10836586144243	2.49686987845884	2.9499033329273	3.72916069663015	2.44914462733339	4.08332198408823	2.76200772458778	5.14513664183158	0.0320193561710042	-1.97173287144611	0.291729008612309	-0.764258966051809	0.53903814866867	0.984866268973833	3.7337384467178	5.58243508942881	2.98827570006126	3.6826567339102	2.34017716236974	2.72410471790642	2.15998410442193
TCF12_C	1.82048098417724	1.07673565346933	1.53709856763943	1.98794940380429	0.250626958602302	0.532318381209535	-0.430803161429454	0.340113367200632	-0.16823034543269	0.905773317378237	0.465136761534644	1.90688438361897	-1.14983029753523	0.353074238976683	0.535415465714502	-0.391092887049223	-0.153396557188808	1.36336957892255	0.45667043750564	2.05304415357697	0.512098109876431	0.193751872395139	0.589725990782175	0.642165096089058	0.0914600146905271	-0.0892210647500131	-0.2638133309106	3.33402312376636	1.18850389862358	0.548148125714107	1.66542442097822	1.57421601965292	1.94881202860708	0.891990546952236	2.814376457719	1.10123422485292	-0.292829779932775	-0.55999867515705	2.2446429280228	0.967905228918251	0.708787940574448	1.30004537184414	1.66283825702132	1.40661527651547	0.839321625758871	1.3974478470637	1.66391886602668	2.08100202238786	1.81416972127122
TCF25_C	-6.37052827955294	-7.14643903068875	-7.34507216154965	-6.39552013333677	-6.53235230591341	-6.20396649509367	-7.84653168257717	-6.38650446173774	-7.05422639137581	-7.48913616905194	-7.5809343355961	-6.43441651383434	-7.50362597924361	-7.05525128813715	-6.68076279594575	-6.95120774930999	-6.84589575072621	-6.74097693707084	-6.71706073411322	-6.49474954815671	-7.0664188759976	-7.14779577282668	-6.7751240419029	-6.33132593510613	-7.01676300459056	-7.3567242453945	-7.18938881816108	-7.0360799518686	-6.41040914298494	-7.02953433031098	-6.45610453776583	-6.61599052523292	-6.86832051679229	-7.17204405918745	-6.5097648393379	-6.69752961755513	-6.95145244741789	-7.13528561949154	-6.18014038319253	-6.59428000507557	-6.65074323898713	-6.53896586160075	-7.09787237298269	-6.8192346281714	-6.91112764691416	-6.85231822536584	-6.54928977733372	-6.79187697600026	-7.15971494045812
TCF3_B	2.32076008798076	1.71642348733214	1.22601410662244	2.38843565279915	1.98642277304606	1.59555550593889	1.64215768070238	1.92913956526113	1.87680148497946	2.5544327039964	1.81521886871245	1.48693162259522	1.338962682198	1.78184460952049	1.90399618230951	1.99343674980414	1.87851464559118	2.61296017768807	2.2579318484103	1.70727001146437	2.3293597511694	1.74582974556103	1.54289400919501	2.3196680531039	2.05510456172286	1.79569352334973	2.09097438799289	1.984426558467	1.60993213054139	2.85082236507034	1.9834848964512	2.92531334599388	2.37378585260227	1.97808507959153	1.55925279472957	2.89729815264249	2.32266039505679	1.43828069332432	2.12855863973688	1.32061942139896	2.25550728554951	1.81002759745275	3.21722203591142	2.16184727181626	2.77742875466623	2.75008999656349	2.848857243004	2.50472296083503	2.81054697035696
TCF4_C	0.162050820376376	0.162401639801599	-0.159203872639734	-0.257667254641129	-0.490287774376855	0.778292351006813	-0.448402444071145	0.513045118143782	-0.628594995682809	1.27309048121538	-0.0907765692022599	0.559066308420099	-0.89900836980009	-0.421182354697407	1.56479502198916	-1.1876413997809	-0.596928051580022	0.505045198773642	0.606628275963842	0.169833463355319	-1.2971360576176	-0.720200857908642	0.345713976919791	1.10238026218576	-1.50792912425725	-0.747308511033692	-0.760318302921495	0.889215435572819	1.21984349388933	-0.532894066298105	0.849790327570366	0.160427180925969	1.42087888890982	-0.222531725904064	2.10243268386648	0.44979663108424	-1.94534979663804	-0.0412740592751876	1.21775273648015	0.00547793563374069	0.056949680097499	0.769175064145234	1.42289976059146	0.293807103722681	0.110960318727388	0.662244162623604	0.233494429940852	0.00368667536664684	1.25583476239576
TCF7_C	2.06974205456624	2.19066083280926	1.25814619982257	2.05057775912962	1.55278998939287	1.54964652018006	0.198467398745543	1.72928692403808	0.939243164417281	0.593499960642601	1.46361511717473	1.70721237643922	1.29106484317319	1.17704541779112	1.29102696542315	0.603334516249794	0.454857516713057	0.938385409630541	0.497529035384981	1.54600441283774	1.19810226736749	1.69127386933526	0.537585623797044	2.42823798547788	1.21813446086693	0.767569253658511	0.992922081628048	0.315305213469217	1.42624661365399	1.4436751791868	2.51954937251196	2.85604532173517	1.02889892947519	2.80275024262852	1.15893442884596	3.09447765162322	0.298371087154358	-0.0221206572983217	1.00537006757574	1.53742815971837	1.98967700060843	1.36834395518916	2.83725380043079	3.99065978940217	2.96262955658696	2.94811256924003	1.57624480511192	1.9494105623989	0.89128689061688
TCF7L2_A	-1.54858653120735	-1.26076054649037	0.492961028504166	-1.13118542763102	-0.048857450836246	0.503566782002906	-0.210972998074907	-0.0979244188405939	-0.110171999587461	0.0669702815795835	0.0879010836543963	0.0303574435339978	-0.455072949124111	0.143757186142721	0.401583972016334	-1.09607269696095	-0.751662811223525	-0.330356429560027	-1.2242872893966	0.0169404378150202	-0.919966565633177	0.183208307224087	0.763095131764731	-0.0271565596783965	-0.60058757948925	-0.838367378703605	-0.0386100102623172	-1.06279827645724	-0.103333054054696	-1.27852731081725	0.691759297272226	1.02630508889298	-0.0534292123252977	1.32737727712688	-0.026413518008536	1.79391598679451	-0.808368889151255	-0.341075537107643	-0.0734531634463517	1.22274417923022	0.781617465213389	-0.908434914431166	-0.00486772287204964	0.657701385074671	0.701291079925512	0.576161555089291	-0.358193931894854	-0.575465768930406	-0.169365691043865
TEAD1_C	2.81904587593269	1.56884093109715	0.15345593885486	1.64300187802524	-3.0082293668838	-1.24121157211139	-1.43688669969417	-1.83838285600341	-3.2512544699992	-3.06920530045395	-4.12626363387214	-2.42607145722344	-4.02609097877866	-3.07179785497245	-3.1127217485917	-4.04574725374946	-2.91262842249954	-2.9160293162262	-2.53404399207938	-1.40841193203174	-4.19761104288327	-3.48052786957937	-2.95598895993052	-3.20010447734903	-4.59644410272222	-2.12729999616317	-4.83128459517799	-1.5067752541478	-2.34652064215142	-2.81123638493096	-2.74087868871389	-3.82490501552944	-2.3541713439022	-2.19477143648096	-2.17406625896107	-1.4537267704768	-4.43794759522809	-2.15850538405108	0.377107172046509	-1.43779427337626	-2.18847934626683	-0.874506220130091	-3.16272436020317	-2.92786115517922	-4.15724904386628	-4.16613162204895	-3.28812079014919	-3.18132320712622	-3.31602611949617
TEAD2_C	2.09952109633352	1.61828062611391	1.81542973259921	2.17878367920454	2.11263854177806	2.33650683958462	2.73704120360101	2.18359737305874	1.6252925697749	2.5944320255423	3.01418814943077	1.9388900554016	2.6539662178457	1.69062389140721	2.00227097341646	0.703600417774994	1.21710101149442	2.47535623936427	1.57491574315837	0.988702345119651	0.839704291737692	1.30180324440201	1.41658752526844	1.24324363463743	1.65894561328489	1.02445946071039	1.76510432606635	0.409817243840511	-0.3722669027908	0.200367310339263	0.357208690582597	0.476641060056313	1.27667203379668	1.87576119424916	1.58806626391618	1.20451599886378	1.09901147220785	3.02204479670961	2.79672759833307	1.7658328251181	3.06396264339102	2.3400690008587	0.866119107833566	1.72376487711595	1.46069640046032	0.799667065517637	0.920618678032147	0.686461065289836	0.780409862932876
TEAD4_C	1.92765805736558	-0.049601231041536	0.598168857420315	0.728523076135041	1.71464519471147	1.25695649162074	-0.0402819798377955	1.20718148786601	-0.440252245194625	0.853083716376095	0.798575991797477	0.505875285880124	-0.454364497513355	1.34492475501523	-0.321917272384576	-0.75789238845791	-0.258255296672082	0.957512964173631	0.135855568869897	-0.669774526271309	-0.624683457413761	-1.64790494477898	-0.228703618235538	-0.14939132758397	-1.04308143102875	-0.217734843129173	-0.925151659502159	0.0357172803952514	-0.875226620416122	-0.853318556084777	0.1233163321282	-0.0982356343032354	0.398171921578975	-0.418785196684739	0.833166706182491	-0.181511017100745	-1.41389869727081	1.33930349008258	1.21408493502383	0.606382572106522	1.43530215957048	0.868194506218978	0.410536605771922	1.66389770995481	0.564004750431795	-0.0814521054976103	0.108184496509823	-0.698921063031743	0.929373690230164
TFAP2A_A	1.7260185894532	1.4229888957788	0.778922902363108	1.72124906048701	0.658660968904057	0.510466015308273	1.21505097797609	0.51932438519149	0.206059912542167	0.694857481478691	-0.00621041677730297	-0.566417055401839	0.457966302912664	0.189183061407288	0.317322003286014	0.808952810707836	1.50154931389148	2.66995909248155	1.50942991248425	-0.0967769889339401	0.912387226808405	0.161814053489327	1.49488289568124	0.0349265170083012	0.182676146734008	1.11181214457876	1.66744572307575	-0.446234539708195	-0.613869622327292	-0.744225632351103	-0.399779594298516	-1.20988216717638	-0.152517373391795	1.17436432695355	0.649314717212855	0.357997325978007	0.539649645823168	0.2297844918012	1.38147200397371	1.20093886188973	1.28726234955417	1.44898635103305	-0.850635361268213	0.628295135867623	-0.975455885831523	-0.52530662338419	-0.750230403642902	-1.16782736444677	-0.743733297744224
TFAP2C_A	-1.86559928622685	-2.37417724662349	-2.40616623687668	-2.57875556553318	-1.18691335766811	-1.72519483609374	-1.24524554152697	-1.13895528738544	-1.73270821866457	-0.842641706996665	-1.50666858116256	-2.75766781460407	-1.38999306839784	-2.37516177961113	0.349425803350977	-0.807694259620099	0.0251092190947019	-1.19940186866751	-0.158473610001618	0.261067685938361	-0.949860396641619	-0.210507508225717	0.573758445855176	-0.641370962076311	0.361080091703334	0.0737128319050228	-0.293194367918121	-1.58679494420756	-1.79047735082135	-1.43510789969636	-1.63025508823334	-2.05204528867224	-1.55966883276759	-1.55463796882504	-1.91244846261553	-2.68333465655085	-1.03636527930742	-1.1609095291718	-0.597532661197955	-2.24547665013082	-1.08178202228996	0.305547040621186	-1.83147453033424	-2.13153424829121	-2.01305576836349	-1.86089075224582	-1.68837169145613	-1.75543107267485	-1.60188794117144
TFAP4_C	0.764183753462651	0.411719368360073	0.720575393238212	0.69934507016738	-0.304954739967769	-0.675037218194665	0.439432972855968	0.160056954119496	-1.15192536667016	0.811454919641075	1.13986056154333	-0.269223265776681	-0.239160479750392	-0.131137366322493	0.00324165554037523	0.0255551150182584	-0.0606564589395678	0.866396159854592	0.339310449109923	0.239633726394938	-0.0638365664705896	-0.865764776903982	0.0496408444876298	0.718338694257138	0.0563580280912961	-0.458633421204727	-0.257901912422635	1.15201702205165	-0.60648052919197	-0.527700083304766	-0.418603882867839	0.0142223382743063	-0.72282385800341	0.915642283658634	-0.684637023774856	-0.084989630363184	0.096435428930972	0.153388475055014	1.31680352389798	0.348160221991677	1.13030008500621	1.43234650318533	-0.603961685777799	0.128420404620464	0.271937144585359	-0.920778066451904	-1.40079944169934	-1.06162219208831	-0.572580130697275
TFDP1_B	3.96937492081585	4.75541726484639	4.30478161635444	4.03742771484039	3.9348581748309	3.74128586745438	4.67548266099692	4.28269122084948	4.25118861086922	4.06181199648758	3.83563788266286	5.09134603675129	3.1407792480032	4.08629180887621	4.2669493620542	3.99489746144657	3.83202883622172	2.60431771533748	4.59631347610041	4.95408208943488	3.71773336700701	3.65007334530191	3.88917244423722	4.51343844766158	3.97289286115175	3.49569536870115	4.07568373155559	3.86208536503361	3.10450506108833	4.19421441029994	3.98357921452039	4.34152747211345	4.62619191035354	4.62708611527389	4.57677314842405	4.78205514567095	3.96378178112462	3.65539674941444	4.03875167696647	3.72307170805803	2.99073053640685	4.16889684702244	3.52859052498028	4.09588478070087	5.44641136599575	4.85969702293519	4.06778116542958	3.95549136328673	4.73100780117651
TGIF2_C	-3.79327660511945	-3.74815944743035	-4.22343818604065	-3.07852078674931	-3.60277576363848	-3.64195656489272	-3.57956276318675	-3.03855184632855	-3.64804210162665	-3.64834152066944	-3.80024931121779	-3.66719232150475	-3.4694502875227	-3.32895825065766	-3.97624958795364	-3.40335149951664	-3.36209494252662	-3.51873579710444	-3.65812366182367	-3.58476940270636	-3.89134539079941	-3.99123142675842	-3.58975105559807	-3.59186367828934	-3.75846952729313	-3.78524439167219	-3.7913250336148	-4.20986700583354	-3.45237527482316	-4.44845051230644	-4.56854320336856	-4.31160378586691	-4.12400806649431	-3.4317966804989	-4.0730103588553	-3.51442101270116	-4.19320877500987	-3.72067847953414	-3.50182530053305	-3.27502437171573	-3.94822101607366	-3.19359890549132	-3.78915824561739	-4.44011762279818	-3.99674855963171	-3.87876328240966	-3.92293092796415	-3.88410451175907	-4.09172045269893
THAP1_C	4.40389357467971	4.68148008070581	4.30707888814788	4.71039485829849	5.65292244248922	4.89173924520216	6.50757811967838	6.08056509554586	5.4511518454958	6.20799101520713	6.18298793589592	4.61183311626805	5.94979326718735	6.47743468948162	4.56934997108843	5.28994135429093	5.67146348091557	6.27813260605857	5.85517947679711	4.96084907494426	5.8824429253643	4.9993365025396	5.52266725849368	5.59975103385168	5.12823017836838	5.43123038079667	5.60573371016925	4.93896029295101	3.97405859277592	4.84223774259164	4.70402044839553	4.60471495673099	4.76844131839109	6.14461224040905	4.25110580674614	5.13266416124295	5.85356586817853	6.95757683555926	5.74386160706237	6.2688927703716	6.86493124363725	5.99946288513634	5.63716790089789	4.67447292526728	5.23313024077244	4.88443382817989	5.00152811829947	4.47737501387911	4.77396470457276
THAP11_C	-6.34942927999352	-7.02480300242591	-6.44053904995569	-6.71067598001404	-6.46734764245793	-6.55774205724436	-6.5852928232185	-6.16356519030375	-6.77773208341748	-5.58767275671703	-6.18078027988152	-5.81217733643209	-6.08660261407618	-6.2844008641229	-6.07738641943118	-6.59963901759099	-6.55252116602998	-5.568621934545	-5.81123451070657	-5.91381229896346	-6.11301820446235	-5.91304367465626	-5.82817575942332	-5.91905770476698	-6.62080593483171	-6.78196591357275	-6.33667480613827	-6.20265355340028	-5.28690637884879	-6.46617576907675	-5.31242624713622	-5.86982848330053	-6.45130155766108	-5.89098944989954	-5.47352419007287	-5.50783307677346	-6.84032007477698	-7.00553548553941	-6.18244066274468	-6.4172191361865	-5.70007058596804	-5.27817029355564	-6.28344906243766	-5.23538755497414	-5.92313917143192	-6.06982474252026	-5.75248987514622	-5.51865999166105	-6.09740054315075
TP53_A	0.544325312655817	0.792540317484757	0.404705603133128	1.94273300566082	-0.632873784502803	-0.676928601379262	-0.167014517500365	-1.37462429330551	-0.813918419305691	-0.710027032589194	0.281373880390133	-1.50946006774893	-0.221303836036533	-0.900803669060445	-1.14067841344283	0.254861366014947	0.449882570722999	1.73848605079598	-0.557273187378744	-0.708300535934877	0.57019472523455	-1.07143947073877	-1.18183232836235	-0.400152933801051	-1.35848615808968	0.585850640466016	-0.654724059844843	0.133128450446207	-0.100334024779428	-1.39503760883271	-1.13081440176327	-0.0702402386193372	-0.819983489591105	-0.906634812444269	1.18528135754849	-0.64278388951826	-0.890443072498765	-0.452780892471564	-0.0795006988997567	-0.876275625773165	0.673520952583214	0.454364984990534	0.212414404747885	0.418283026628523	0.224551330323101	-0.599322969904587	-1.63789518678916	-1.02925500835037	-0.747632013116774
TP63_B	-0.486206886998637	0.282130872222888	-0.399330630424229	0.904516947791781	-0.679611832126976	-0.630496039512068	-0.615698647658007	-0.492081967292275	-0.863768167358281	-0.961877337682874	-0.398113878743672	-1.51767212433989	-0.550091873200127	0.113213847081588	-0.88087992208617	-0.969164458846022	-0.763409383134001	-0.784369620848107	-0.872995730409907	-0.979673973462064	-0.996990125435243	-1.04446382181093	-1.78684409456108	-2.48179345095383	-1.2062340053576	-1.38225854302088	-1.88749257314771	-1.568200397128	-0.851511429555743	-1.64654166516083	-1.30719889446748	-0.439173006640866	-0.818624275294083	-1.31768857911616	-0.392167438154784	-1.5683912576987	-1.23351027216174	-1.21650757625584	-0.692934317024496	-0.216963903911892	-0.708049141091406	-0.505868749405171	0.26183335791108	-0.879989549694938	-0.775070748416192	-0.312042609121517	-1.94892838508659	-0.520145541243546	-0.4903238132852
TP73_C	1.71288811886653	1.26351732414418	1.52016452362521	1.6066866044553	-0.0579893010964529	0.209626732278172	-0.215199440208982	0.543682730583413	-0.259003222191781	1.66582214979017	0.933532937165686	1.57726657924571	-0.105272308654118	0.597743601394994	0.94911932432889	0.645964999875814	0.595099663081395	1.95182893798689	0.463342583794766	0.670789640471063	1.24349177162936	0.582694552074882	0.56711031190731	0.543872839207399	-0.318538549665778	0.268046840668095	0.288195294567949	0.778523913980672	2.20423162812443	1.3683226590482	1.57239394105418	2.00265108979337	1.92006623325256	1.51306343664916	3.58598916680197	1.54889679029728	-0.0374702327685377	-0.81292147867833	0.846042572225856	0.641936376378563	0.477472113518521	1.93516323658027	1.73565123233951	2.23241157190822	2.06434382898449	2.08421714863951	1.96395155558278	1.75870527428667	2.73341623658782
TWIST1_A	0.679923404761554	0.787991313707032	1.21145805583428	1.000196712089	1.15813508002299	0.253274196548448	0.390505570222968	1.81074619615986	0.346501399860973	1.42826690173765	0.794256570845147	0.6217171668687	2.07322324982932	0.156082204598737	0.475777946143507	0.905599214955689	1.26395190476136	2.74964895482362	1.04853808853805	1.06961487660598	1.24487998975545	1.06185380985686	0.280132042561442	0.0717183975099415	-0.0850890174113141	0.729394175415602	1.59211750452446	0.810900817761862	2.35345101787727	0.875579070406774	1.60201239836685	1.99736272251891	0.948900042957953	0.236833433452526	2.29727515805516	-0.124786209896204	0.153795122127651	0.316178587138719	0.739684787421251	0.06910569494614	1.59608078604687	0.420281655703805	1.57154053433681	1.37833498257634	2.40824228898598	1.9481173834629	1.74244507954694	1.98830936238321	1.24511768891398
UBTF_C	2.85585354745323	2.63664847119562	2.3034124618033	2.9389981184725	3.39489461204185	3.06977931993379	3.15932144407189	3.10045160142427	3.34684275879694	4.35967786158163	4.01609910455535	3.62621772142574	3.17798948869252	3.56033659448633	4.33493757310654	4.05874595251518	3.23733250589303	4.63369349091694	4.50347331476277	3.37315561070896	4.36196528989287	4.18916879559923	4.1695507491009	4.34408266826353	4.12717552305799	3.59675317576864	4.7346444661752	3.35771427804361	2.49449937335921	3.72347592427545	2.76302491852372	4.44763048101514	3.70639497985186	4.15832179455678	3.7346968590902	3.530109243346	3.73586463341739	2.45119309144284	3.35242243822038	3.06220118226741	3.57446891705717	3.83955529916045	3.53651376103978	3.82530356247146	4.02039567256235	3.21405184714201	3.27211078286607	2.65318830211585	4.36738372826391
USF1_A	1.81926495405279	2.69421708077771	2.10591615596443	3.6271176559818	2.52046838196886	2.89063858497374	2.48249826870506	3.06226533499978	3.22527158766297	2.43342576385749	2.28943128314911	2.94305762535995	3.51931979492808	2.9548278011667	2.63288947270163	2.9060883964537	3.18833124534498	3.22543401983874	3.05904019584634	2.22183470414938	3.13457489092333	1.72837688467145	1.36670879652673	2.75038951581787	2.55739331515205	3.55518342360581	2.20197532867343	1.10660544367568	1.34194571008728	2.0115442751162	1.13321956896021	2.66394630431084	2.60337780097525	1.87353683238384	2.43564230071044	2.20393963775413	2.83785359524484	1.156660191954	2.09182967698878	1.88549985665033	2.71413322243508	2.96394898484856	3.84741074594071	2.91463548062175	2.61549099790826	2.68247537066099	2.15188857627255	2.30253242462992	2.93058879269994
USF2_A	1.76800199799535	1.33297784301005	1.05523777666992	2.46233580651531	2.29591435999045	2.89260564238126	1.9323802772254	2.5112808123213	2.80366051457831	1.28551233000899	2.26823067409975	2.04958906049158	3.04181976943097	2.65764004779509	1.65756012367557	2.22257789359955	2.4944021394669	3.52623272795681	2.63701545234753	1.1883216020783	2.32040020612189	1.1600169175578	0.908293972728125	2.67515836494015	2.19919271428304	3.04830403805483	1.82387707204789	0.53764120522415	0.886603854758928	1.15572427907756	0.974112072485164	2.03739985351252	1.98185543353048	1.57615562723113	1.81069519071126	2.37536914036038	2.28920432128802	1.03560656704673	2.34969437358063	2.4216475571761	2.56373796209085	2.05490204328715	2.72886477887256	2.07968247722214	1.83193358617565	1.79490065133579	1.42270119020249	1.53324769322692	1.94333166866898
VDR_A	1.7302179017324	2.05406813937122	1.74608039601965	2.2097709815116	2.73930369241911	1.46537969101446	2.93560263809015	2.45940503653852	1.54046586636793	1.67605068417693	1.99846482081056	1.66835987292071	1.86667664516899	1.38908922243233	0.96049376507086	1.77753622073323	1.7258441438249	2.30595853269593	2.06519265619946	2.52222712241932	2.66463251167884	1.37876700221205	1.38960780702855	1.80303665035553	1.09485329879642	2.25035606792471	1.03077512005044	-0.0553247796809792	-0.0194911443758405	0.900650917610169	0.199639485857279	0.915396204431123	1.81723143441317	0.81904957574116	2.43434262764754	1.05870566860845	0.820598240393512	2.38149865459622	1.98833978831265	2.05413909956302	2.79323828090541	2.41028682314648	2.66572296498231	-0.405751907018868	1.0306218035868	0.788014824669453	0.0381626821191157	0.677736604764375	1.43745813154268
WT1_A	1.63536649861836	1.85425530946233	1.40457070697111	1.45582142560669	0.123581624868544	1.2175361502266	-1.06910607019683	0.513367918808877	0.426928064496377	-0.106137529660617	0.169107738719417	0.633427578990808	0.591184706483384	-0.736460019371984	-0.0247508865740639	0.280178310152829	0.547845302114494	0.734795156739258	0.303383154945315	1.02245047973763	0.0341480855611618	0.119250757596327	-1.37922236008262	0.346327043244769	0.609727332086708	0.162328658665637	-0.40401190895728	1.19142784027687	0.898958363060717	1.17872690911203	0.824724954064027	2.24766766254018	-0.108159026647404	0.290220936088639	1.12104001868264	0.42091013032259	-0.511799673520842	-0.423309690906112	0.345293813678791	-0.337689438601885	-0.16630997503263	-0.000546412014222837	1.83690518016084	1.88848011878106	1.13690553702705	1.57491505761952	0.527506190774223	1.19534104150331	0.675042496066399
XBP1_C	1.34306825169061	0.99337111480365	1.54368555940015	0.971324146881666	-0.0401147690013471	0.511724689187141	0.595009879552978	1.05041798238151	0.61699847646554	0.0292568701974714	0.25861087810266	-0.150271143231883	-0.00326750124736209	0.0232645758997151	0.341794263975838	0.0330859356802126	0.711830368505192	0.522672374569327	0.632650873014726	0.648916073391835	-0.0645339149106867	-0.0862765337569509	0.592506104658527	-1.16833968136332	-0.916236502425326	0.643051312496877	-0.211706050516841	-0.406931796810833	-1.38023945610712	-1.78755749959809	-1.84687528489994	-1.76568599875622	0.397752007823274	0.441352806617661	1.24256776346522	0.428965154494478	0.158466737719493	-0.190232996374127	1.51337456764737	0.483892649049326	0.920514101777895	1.87598588570255	-1.01419320668798	-0.448690947251957	-0.402074490908904	-1.28083055014917	-1.6882056065417	-1.23138086676232	0.136266354848341
YY1_A	0.186381966474518	-0.0803104759147673	0.846256322979032	0.199120876545386	0.982104170288015	1.77469998628466	1.12045802933797	1.47554681102331	1.14142428994884	1.60689095558144	1.31988681385068	1.21259938801661	0.944766132175748	0.682509248469948	1.40355788920177	0.686452052905517	0.530815646899771	0.618011928111952	0.94369768015238	0.559930998395896	0.736170573137886	0.836147482613085	1.07466545841085	1.33158548287907	1.24445786668297	0.533138248087679	1.29549489896528	1.42427656373556	1.56608264850547	0.918967237439987	1.77850117972757	1.43550103698082	1.45908536754935	0.854661520194257	1.09123605310943	1.0245034062745	1.27232282823206	0.744854276292486	1.33447464795496	1.34356355722617	1.08702307574971	1.04468350348136	0.539656769837017	1.6568613554306	1.67017728575934	1.57391676273208	1.15082696746107	1.49102440803344	1.40826537307505
ZBED1_C	3.90320445408549	4.21400060503285	3.86256507860393	3.40162714867942	3.70747456768805	3.72090351571336	3.52903915045522	4.15442033001389	3.90078251746897	3.58541191943476	4.17453519411823	4.50096540998066	3.7448841459885	4.18739417234085	4.03067546050413	3.98688318788623	3.52350388851608	3.20087640894091	3.85981995940812	3.97195650646203	4.39536216456059	4.67236755277175	4.09960841282533	3.96842798572435	4.36492073406204	3.85260491713456	3.87601961231369	3.61471308973684	4.00668066083194	4.42174521520437	4.1706187924928	4.24417950740075	4.39615455814278	3.69950742695407	4.1306829973072	4.43902293755897	4.18759592151494	4.01209027338428	3.71861333999499	3.95508022529218	3.96573529206311	3.60344627720176	4.24864468241001	4.90927295637016	4.69601428045075	4.51864583661495	4.60445010678751	4.25348417357916	4.73545950939552
ZBTB11_C	5.71060825930759	4.8681628167327	4.5519599768125	5.02893873857375	4.1193226280298	5.02164275715573	3.50228015542154	4.56025144528714	3.83455603027327	3.8031156741894	3.58468387140612	4.74147168932267	2.81410077565573	3.68372610757222	4.68741614764069	4.1764315591305	4.80720811834099	4.10837888568766	4.78526344861581	4.14008229601897	4.79857345588014	4.94527804070628	4.47000622873908	5.08651605097814	4.26822963720802	5.109027050636	4.020214556413	4.88549387041601	5.6624050300627	4.5807065008693	5.59540524609301	5.6889593062326	4.85775748512217	4.26860463518491	5.18418357571018	5.32012028745551	4.06701654519485	3.33129230759225	5.19035247375137	5.34094584370016	4.63826922821508	4.46165075370254	4.99702559941876	5.666302642341	4.60875355673326	4.99730940666731	5.79993964113715	5.34656774894228	4.6555386008322
ZBTB33_B	2.80271507419439	3.10331105923852	2.59245368047112	2.71780955148204	2.26775008375054	3.03908445077746	2.07134282881622	2.81116014378938	2.62650744623788	2.00586651309762	1.95001960733596	3.18267158946333	1.42044567478247	2.39636884567873	2.38212211622623	2.1518238080355	2.53221237329862	1.85826221742628	2.58058021894135	2.0188654944385	2.20819164918617	2.418931122414	2.25515529411598	1.84607564572548	2.04445396093754	2.16499311416188	2.00792195520027	2.45876559873518	2.77606685221924	2.07719990684011	3.16746887325975	2.53081221711728	1.99385754242003	2.16347037014857	2.49635028821954	2.64745891263005	2.00341285917185	1.9564757201019	2.5562064689116	3.06699955360999	2.30966405351632	2.06893518396815	1.73815270595188	2.7154913553415	2.42316207038619	2.66261287259404	2.72900642442429	2.26252289596994	2.27895118734835
ZBTB7A_C	-4.15516249028973	-3.27816173133032	-5.00453799091017	-4.51066799798425	-5.29672824165968	-4.59636158451341	-5.84320060351221	-5.35851857742222	-4.45401483765886	-6.71216213840096	-6.9641370056575	-4.64796231028557	-5.50531677869596	-5.39230556397408	-3.97424528973996	-5.06829081534305	-4.74102187931149	-7.19147681393064	-5.92030518771499	-3.79118945194563	-5.18335456891619	-4.42047237024986	-4.22878921644964	-5.33038413666865	-4.8699661569705	-4.80318843271473	-4.91347162837794	-3.79541901711257	-2.41953813523041	-3.03266738204736	-3.68507574319805	-3.91505180660749	-3.44849067215817	-5.46225630976204	-3.78970347310969	-4.41328779891521	-4.92371477359326	-6.11751961355716	-5.09863568190722	-4.79898211240658	-6.40035013783288	-4.79162103488159	-5.36820734034022	-3.99032249823012	-5.00633426258909	-3.89269789902791	-3.49522259665247	-2.92167038647421	-3.09124049058631
ZEB1_B	-0.789459027731431	-1.01275001141735	-0.554895043504143	-0.858631379132738	-0.891846494114946	0.0704905117242244	-0.66044520554879	-0.220979918127065	0.0532643273050517	-0.812173350042464	-1.00681181685222	-0.298281716389198	-0.207763781485515	-1.09796678592551	-0.0091113603635855	-0.224019097334197	-0.255479248640992	-0.549498181426407	-0.788171061039037	-0.328358452943669	0.291501650812708	0.499148409698577	-1.29349972566083	0.416757317924709	0.757166528759904	-0.0260613061409056	-0.400803703233358	-0.410458723116138	1.30175643045421	0.480359183110394	0.824026594896031	1.00621942090821	0.266977340591541	-0.16459154709507	0.354616380058547	-0.895760127415842	-0.358580214517219	-1.26048282530693	-1.54576554256374	-1.39887667813301	-0.20324954296664	0.372733702000038	1.0887107637582	0.540646032543135	-0.321776278184993	0.788396147342056	1.20712035305625	0.744251050238329	0.51203649266079
ZEB2_C	-3.03969530275601	-2.42378037874077	-1.60313309449434	-2.53808029809352	-5.12616188327972	-5.70768553001847	-3.81004860597463	-4.48344741230978	-3.73620940969827	-3.73051857689039	-3.41125497312015	-3.51054250786627	-2.99882454398184	-4.65701994735894	-2.71806123315486	-3.34052975052283	-3.82019257656443	-4.50163882509641	-3.69621491431431	-3.54151822258891	-2.89210242812847	-2.76734351168257	-3.40053048323958	-2.60704890845754	-1.9633070220222	-3.25710396597167	-2.63295718268332	-3.41201627849125	-3.9920313016182	-2.47501351068605	-4.09892352404694	-2.62654298921622	-2.21563232584131	-1.69345961024512	-3.64650838402639	-2.75120901958394	-2.49732094492308	-4.24855880053948	-4.02882897129251	-4.94585557791506	-5.09935824153883	-4.32567324352764	-2.31371583010237	-2.22719081368964	-3.3247807938819	-2.77985165941149	-3.50743149736696	-3.78733218206705	-2.56663503298536
ZFX_C	7.83899793668252	7.45536859133978	7.49046235416197	7.17848550717825	7.13739687073433	7.56179764369379	6.985932369003	7.60447141833288	7.27754611342784	7.23939772974721	7.6412949655857	8.85762394013403	6.47374245908927	7.15763403322797	7.69423892584859	7.23524770469254	7.3262070003669	7.49488391678801	8.14430077950041	7.88803767412946	8.10584736253349	8.22417065023652	7.6369067747967	7.57977807835433	7.88875725662179	7.26335970268512	7.12274231071839	8.08561297568356	7.97172391130233	7.36524659092512	8.14153637333129	8.18444108071136	7.84599629328084	7.48683336060367	8.20154900281965	8.17907482631905	7.49572714268182	6.86596385199034	7.31113654678297	7.57591258986977	7.37860531244004	7.8003807708114	7.63296238808696	7.32414662471366	8.24562313117936	7.66157079002065	8.06940690007611	8.33891849387764	8.56678061780166
ZKSCAN1_C	1.92446572292826	1.43509806279227	1.81072439417225	2.11937719486494	2.31620209034209	1.60941021400919	2.3604018416849	1.58391683144058	1.5742425171863	3.14205673513497	2.57335120167502	3.28250949288292	1.96578424835495	2.3636666546426	0.976639883164898	-0.101710183174034	0.583981488669698	1.47873756710367	1.27083092124162	1.0610538030156	0.303469371312869	0.912405002448099	1.28779894289737	1.94210590277596	0.287327528364103	0.963036012403158	0.672043372462509	1.46271723907966	0.605265244482805	0.584344668289252	1.16031877398492	1.05679671580102	1.22688602327279	2.02000388710474	2.0443090978575	2.37893023727412	1.35460643405825	2.71544663106382	2.20424353534638	1.80472220515366	3.25703658914148	1.78816126285414	0.710000581074077	1.12601589409817	1.23554104208742	0.627622259497014	0.736949763555271	0.309546667538473	1.19086337701965
ZNF143_C	4.02632828473314	3.34114319797206	2.75692362712844	3.37945352922924	3.89430568992842	3.25420528411615	3.43087401895331	4.3432464316746	3.00113531510033	3.94520133461255	3.87937059567166	3.50561481665539	3.25644391118075	3.77575403020703	3.20271399829575	3.24924572734122	2.72285358707341	3.73691626448151	3.61753921494621	2.70423450616691	3.28539413969858	3.2029072433144	3.5279466372875	4.12506608681287	3.06333018054158	2.24146223386522	3.47702711264353	4.1510648458368	2.90926748382789	3.89542990169993	4.2745400310393	3.39632442410778	3.80889868352304	4.04260738248142	3.78242821892036	3.79040812990742	3.13757885249064	3.42911944093037	4.28202681596003	3.71909109690962	3.53366909566699	3.84474166714589	3.66849871936439	3.26386598813543	3.88366832727218	4.10608093039947	3.59928438363777	3.48464147775234	3.53158869709032
ZNF217_C	3.5328931402817	3.02051322744615	3.0848974959397	3.16304131142099	1.84893103477523	1.83243571111546	0.604095976766446	1.98199081540134	0.472489368301904	0.769218745116635	1.77821029599887	2.25128778885112	0.245200458529236	1.54082909208303	1.10372422342901	1.84720112241563	1.93965687168498	2.69455473682433	1.91664891343484	1.70997036394878	1.01043986836598	1.67364615701731	2.29703510509719	2.03121524832159	1.76034686924883	1.35183916066078	2.31249180616068	0.533826191043251	1.03976466638929	0.29664591844476	1.56793944151629	1.16526559658853	2.43720392561785	1.0275002107405	2.63933525718676	1.22351317750555	1.58803978103304	0.81306946700139	2.24020145851331	2.3410206113945	2.69288493857173	1.64274014479719	2.18099355278288	1.47228401622502	1.05697722696572	1.12452805597251	1.36332564466938	1.03063657045189	2.24034602888819
ZNF24_C	-1.30573124260495	-0.769113612391241	-1.23642546915058	-1.05220538320815	-0.726637480512362	-0.578020956747537	-0.601527729956131	-0.709418315051305	-0.275573096514102	-0.687239244252504	-0.620427037841064	-0.345113521568332	0.00855713302834782	-1.11645111374562	-0.201162289572388	-0.582854134958636	-0.409652517993909	-0.423536438750471	0.0671718968699607	-1.08809366301872	-0.358077755091369	-0.148154094133502	0.469717751527591	-0.699351237835624	-0.288607817693394	-0.356503297207117	-0.359242400310095	-1.47306130805534	-0.573670533523849	-0.549646826984781	0.132378582921176	-0.439155167829127	0.0455972839571887	-0.655846348170203	-0.369514086359214	-0.389957562817074	0.282254350936877	-1.2828046937721	-1.26012241195117	-1.52362419631281	-2.088863619755	-0.218010068943153	-0.650062327534553	-0.0969811638373786	-0.23038131782197	0.322088355157387	-0.0728014171196468	0.0738460291979934	-0.0123204865943952
ZNF263_B	-0.227966816009438	0.598231596863188	-0.352622127391974	0.103875167698424	-3.00379304754321	-2.30940060933752	-4.07844883755373	-2.26514740476071	-1.91799124149386	-5.02810901169184	-4.68291965698926	-3.01412269975294	-2.83439661280284	-3.86828670833276	-2.65981779903961	-1.96474347505186	-0.755993585606769	-4.50068928084587	-4.89548277969826	-2.98407573366897	-1.72621731132544	-0.00951487770549268	-3.32575819014711	-4.7470959130371	-2.94268391015984	-1.20612523310142	-2.42733445263706	-2.9050705311745	-0.281365703799981	-0.411465729435183	-2.02896049541567	-2.1723442810264	-2.08624839838454	-4.89128802601096	-2.33507113365348	-3.73454796933621	-1.97034012068384	-4.59364911980028	-4.56012877729471	-3.12269553600117	-5.00021330466851	-4.19103820141796	-1.82230637929037	-1.28090587025673	-3.00594108508156	-1.37860312988327	-0.608991269486756	-0.630057612457413	-1.16162451995654
ZNF274_C	-0.731549820115188	0.317921986292977	-0.273246323293079	-0.433824948394168	-0.784327280670971	-1.20307480809864	-2.66799084124043	-0.589853597299609	-0.785228008279641	-1.39094154045052	-0.804940019591351	-1.47315807106078	-1.72066442003241	-1.81243558306119	-0.752940273699802	-0.718141533084815	-0.311922201541193	-1.5822168290639	-0.448001195442821	-0.409387135807838	-1.04469514023326	-1.09024505078026	-0.879915148116174	-0.824271933088992	-1.32986841725062	-0.375583853949273	-0.88233409127355	-0.86088193554456	-1.21637154847943	0.470126892903445	-1.29639155374913	-0.922927165879174	-0.14805644234413	-1.15313848221176	-1.55889059582137	-1.23633334231362	-1.63175934779932	-0.970235039716237	-1.65957877283765	-2.13060472943109	-2.01214025736317	-1.45847293557539	-0.532039018178312	-2.30110881097745	-2.53254229242449	-1.82360216655003	-1.11608843290508	-0.858641388017558	-1.56752598863841
ZNF384_C	6.53969669784086	5.22208308822746	6.75459189502282	6.00617119073014	6.44473000592445	5.8557733339342	6.17489905942235	6.22918450073226	5.71952045502278	6.31997889976928	6.3622469334213	6.543405448961	5.54194890068308	6.3809146719742	6.25594335942774	5.6311297533313	5.82625198742879	6.22681211855525	6.06863839953874	5.92529250145301	6.75851868468593	6.63696179476776	6.49444922123501	6.04096609853225	5.59131839355825	5.97570428926532	5.69792881115496	7.35906080983307	6.85773084328311	5.85544082187068	7.28288205172571	6.94958378203092	6.71667762250115	6.44199917249165	7.19718380579139	7.44320302238697	5.12687929127305	7.17072473949011	7.3785765407897	6.55654057202382	7.54147899651031	6.19546935008704	7.46964821154239	6.82062449632713	7.17332238747411	6.43428492311359	6.89936745910326	7.07273334573522	7.57534151525467
ZNF592_C	2.57406997371069	2.16121561182628	3.19631311670354	2.69772220736404	1.96787449972616	2.40820076013454	2.06462599781157	2.46260937859817	2.48062182944032	2.47461137836234	2.78282875114866	2.69368043183335	2.55578015654096	2.34338172452882	2.58112198791467	2.18367139686676	2.25759259721631	3.03272893066983	2.30804916397589	2.27280004607301	2.33898943184337	2.24638394497063	2.4216171469144	2.64622744497898	2.4508706047259	1.91854869428685	2.32930450885174	2.03017055996566	1.81617768076384	2.4301045394428	1.52073517624778	2.43901072967158	2.15687320219968	3.09208818392193	2.59796303202023	2.44394042147215	2.0011944403671	1.76926746507711	2.08348922566258	1.96425734620496	2.30728386142656	2.33575118424977	2.77027625081212	2.22238930897273	2.48224444678599	2.2858328113079	2.21368789623502	2.2083522781979	2.2518442162631
ZNF639_C	-6.2799802610896	-5.97618874609071	-5.58128492211533	-5.14802724180009	-5.19766722627309	-5.80706572278432	-4.92610827317515	-5.50064785724213	-5.16881982393643	-5.25998835388034	-4.73837534226915	-6.01463050159543	-4.03422846928278	-4.86473993082338	-6.02206183268995	-5.24494471483777	-5.7014157919078	-4.833254329648	-5.82871193993866	-5.58804925949506	-5.69684050104979	-5.49662557060826	-5.51186010049767	-6.37034743305318	-5.84603116096651	-5.50839803512426	-5.220368997311	-6.14599275055325	-6.46178965901857	-5.91826884908371	-6.2766300958773	-6.29051030506823	-6.23090961346809	-5.29647196623553	-6.45958269529801	-6.0819395986857	-5.03393073842313	-4.60908869671235	-6.34299093500348	-6.23934699942305	-5.40992322446776	-5.46497163157763	-5.78173950202487	-5.292077883426	-5.85368727706356	-5.70229875297953	-6.65668831049266	-6.26566132721165	-6.06110296346596
ZNF740_C	3.83139847606686	3.39262722521356	3.68185180355547	3.50106119913249	4.83466212793084	4.21292416518002	5.00338192869153	4.49805352303348	4.41490250595704	5.39725440372276	5.18056283253254	5.75517375961529	5.0826514586468	5.04114801933534	4.17080627447366	4.3056380176815	3.94399475339057	4.50091892780122	4.64286396674783	3.78107491543686	4.42690506845672	5.13387220624981	4.5599289306915	4.53389219605112	4.69743499495982	3.55515732307724	4.04223849065831	4.98198587775674	3.84892305021364	3.51403595250655	4.57664330281698	4.57391511192466	4.61751198052538	5.77443565780021	4.70930767152088	4.92920613188326	4.0395899209483	3.98376043954908	4.27982802384508	4.35519876765095	4.81651388422589	4.76421619938416	4.30411955751373	4.39466142321698	5.42579321742268	4.10990056924929	4.3261435211375	4.76903227687025	5.1902795680793
[truncated: 51 more columns]

## Sheet: Legend
Table S1
Activities of TFs across LL-100 cell lines according to their CTFR activity scores. TF activities were calculated via VIPER based on DoRothEA TF-interactions of high confidence (A), likely confidence (B), and medium confidence (C) for each cell line from RNA-seq data.
