# Supplementary material for: The LL-100 panel: 100 cell lines for blood cancer studies
Source: Sci Rep. 2019 Jun 3;9:8218. doi: 10.1038/s41598-019-44491-x (PMC6547646; doi:10.1038/s41598-019-44491-x)
Supplement: Supplementary file 3 — Dataset 3 [file 41598_2019_44491_MOESM3_ESM.xlsx]

## Sheet: Tabelle1
Supplementary Table 2	Patient derived recurrent copy number alterations present in DLBCL cell lines
chromosome	start	end	CN_cytoband	tumor_type	from_reference	Cell_Lines
chr1	2300000	5300000	loss_p36.32	DLBCL	Chapuy	OCI-LY19,OCI-LY3,SU-DHL-4,SU-DHL-6
chr1	23600000	27600000	loss_p36.11	DLBCL	Chapuy	OCI-LY3
chr1	69300000	84400000	loss_p31.1	DLBCL	Chapuy	OCI-LY3
chr1	115500000	117200000	loss_p13.1	DLBCL	Chapuy	OCI-LY3
chr1	160500000	165500000	gain_q23.3	DLBCL	Chapuy	OCI-LY3,SU-DHL-6
chr1	198700000	207100000	gain_q32.1	DLBCL	Chapuy	DOHH-2,OCI-LY3
chr1	224400000	226800000	loss_q42.12	DLBCL	Chapuy	0
chr10	87700000	91100000	loss_q23.31	DLBCL	Chapuy	OCI-LY3,WSU-DLCL2
chr11	114600000	121300000	gain_q23.3	DLBCL	Chapuy	OCI-LY3,U-2932
chr12	10000000	12600000	loss_p13.2	DLBCL	Chapuy	OCI-LY19,OCI-LY3,SU-DHL-6,U-2932,WSU-DLCL2
chr12	21100000	26300000	gain_p12.1	DLBCL	Chapuy	NU-DHL-1,OCI-LY7,RI-1,SU-DHL-4
chr13	46700000	50300000	loss_q14.2	DLBCL	Chapuy	RI-1,U-2932,WSU-DLCL2
chr13	89400000	94400000	gain_q31.3	DLBCL	Chapuy	OCI-LY3,OCI-LY7,RI-1,SU-DHL-4,U-2932
chr13	109600000	114364328	loss_q34	DLBCL	Chapuy	OCI-LY7,U-2932
chr14	100900000	102700000	loss_q32.31	DLBCL	Chapuy	0
chr15	43300000	44500000	loss_q15.3	DLBCL	Chapuy	WSU-DLCL2
chr16	47000000	52600000	loss_q12.1	DLBCL	Chapuy	RI-1
chr17	16100000	22700000	loss_p11.2	DLBCL	Chapuy	NU-DHL-1,OCI-LY19,OCI-LY3,SU-DHL-4,U-2932,U-2946,WSU-DLCL2
chr17	69100000	72900000	gain_q24.3	DLBCL	Chapuy	OCI-LY7
chr17	72900000	76800000	loss_q25.1	DLBCL	Chapuy	0
chr18	61300000	63900000	gain_q21.33	DLBCL	Chapuy	DOHH-2,NU-DHL-1,OCI-LY3,RI-1,SU-DHL-4,SU-DHL-6,U-2932
chr18	75400000	80373285	loss_q23	DLBCL	Chapuy	OCI-LY19,OCI-LY7,U-2932
chr19	0	6900000	loss_p13.3	DLBCL	Chapuy	RI-1
chr19	6900000	12600000	loss_p13.2	DLBCL	Chapuy	0
chr19	44700000	47500000	loss_q13.32	DLBCL	Chapuy	U-2932
chr19	53100000	55800000	gain_q13.42	DLBCL	Chapuy	NU-DHL-1,OCI-LY19,OCI-LY3,OCI-LY7,RI-1,SU-DHL-4,U-2932,U-2946,WSU-DLCL2
chr2	54700000	61000000	gain_p16.1	DLBCL	Chapuy	SU-DHL-4
chr2	141500000	143400000	loss_q22.2	DLBCL	Chapuy	0
chr3	44200000	50600000	loss_p21.31	DLBCL	Chapuy	RI-1
chr3	188200000	192600000	gain_q28	DLBCL	Chapuy	RI-1,SU-DHL-4,U-2932,WSU-DLCL2
chr3	188200000	192600000	loss_q28	DLBCL	Chapuy	0
chr4	81500000	83200000	loss_q21.22	DLBCL	Chapuy	SU-DHL-6
chr4	182300000	186200000	loss_q35.1	DLBCL	Chapuy	OCI-LY3
chr6	30500000	32100000	loss_p21.33	DLBCL	Chapuy	DOHH-2,NU-DHL-1,OCI-LY19,OCI-LY3,OCI-LY7,RI-1,SU-DHL-4,SU-DHL-6,U-2932,U-2946,WSU-DLCL2
chr6	40500000	46200000	gain_p21.1	DLBCL	Chapuy	NU-DHL-1,OCI-LY19,OCI-LY3,SU-DHL-6
chr6	75200000	83200000	loss_q14.1	DLBCL	Chapuy	OCI-LY19,RI-1
chr6	84200000	87300000	loss_q14.3	DLBCL	Chapuy	OCI-LY19,OCI-LY3,RI-1
chr6	105000000	114200000	loss_q21	DLBCL	Chapuy	OCI-LY19,OCI-LY3,RI-1,U-2932
chr6	134700000	138300000	loss_q23.3	DLBCL	Chapuy	OCI-LY19,OCI-LY3,RI-1,U-2932
chr7	98400000	104200000	gain_q22.1	DLBCL	Chapuy	DOHH-2,NU-DHL-1,OCI-LY19,RI-1,SU-DHL-4,SU-DHL-6,U-2932,U-2946
chr8	29000000	36700000	loss_p12	DLBCL	Chapuy	SU-DHL-6
chr8	130400000	135400000	gain_q24.22	DLBCL	Chapuy	RI-1,U-2946
chr9	4600000	9000000	gain_p24.1	DLBCL	Chapuy	NU-DHL-1,OCI-LY3,SU-DHL-6,U-2932
chr9	19900000	25600000	loss_p21.3	DLBCL	Chapuy	DOHH-2,NU-DHL-1,OCI-LY19,OCI-LY3,RI-1,U-2946
chr9	71300000	76600000	loss_q21.13	DLBCL	Chapuy	0
chr1	1q	ARM-level-amp		DLBCL	Chapuy	OCI-LY3
chr3	3p	ARM-level-amp		DLBCL	Chapuy	0
chr3	3q	ARM-level-amp		DLBCL	Chapuy	RI-1
chr5	5p	ARM-level-amp		DLBCL	Chapuy	0
chr5	5q	ARM-level-amp		DLBCL	Chapuy	NU-DHL-1
chr6	6p	ARM-level-amp		DLBCL	Chapuy	OCI-LY19,OCI-LY19
chr6	6q	ARM-level-amp		DLBCL	Chapuy	0
chr7	7p	ARM-level-amp		DLBCL	Chapuy	RI-1,U-2946, DOHH-2,OCI-LY19,SU-DHL-4,SU-DHL6,WSU-DLCL2
chr7	7q	ARM-level-amp		DLBCL	Chapuy	RI-1,U-2946, DOHH-2,SU-DHL-4
chr9	9q	ARM-level-amp		DLBCL	Chapuy	OCI-LY3
chr11	11p	ARM-level-amp		DLBCL	Chapuy	0
chr11	11q	ARM-level-amp		DLBCL	Chapuy	0
chr12	12q	ARM-level-amp		DLBCL	Chapuy	0
chr13	13q	ARM-level-amp		DLBCL	Chapuy	OCI-LY3,RI-1,SU-DHL4
chr18	18p	ARM-level-amp		DLBCL	Chapuy	0
chr18	18q	ARM-level-amp		DLBCL	Chapuy	NU-DHL-1,OCI-LY3
chr19	19q	ARM-level-amp		DLBCL	Chapuy	OCI-LY3,RI-1
chr21	21q	ARM-level-amp		DLBCL	Chapuy
chr6	6q	ARM-level-del		DLBCL	Chapuy	RI-1
chr17	17p	ARM-level-del		DLBCL	Chapuy	OCI-LY3,U-2946
chr17	4651385	4862742	Loss_17p13.2	ABC_DLBCL	Karube	OCI-LY3,U-2946
chr17	19156817	19385214	Loss_17p11.2	ABC_DLBCL	Karube	OCI-LY3,U-2946
chr18	71869276	78026620	Gain_18q22.3-q23	ABC_DLBCL	Karube	NU-DHL-1,OCI-LY3
chr19	6428778	7127673	Loss_19p13.3-p13.2	ABC_DLBCL	Karube	0
chr19	49973842	51652098	Gain_19q13.33-q13.41	ABC_DLBCL	Karube	OCI-LY3,RI-1,U-2932
chr3	84039802	85543223	Gain_3p12.1	ABC_DLBCL	Karube	0
chr3	138104634	138902943	Gain_3q22.2-q23	ABC_DLBCL	Karube	RI-1,SU-DHL-4,U-2932
chr3	172012898	172345420	Gain_3q26.31	ABC_DLBCL	Karube	RI-1,SU-DHL-4,U-2932
chr8	8961896	12383113	Loss_8p23.1	ABC_DLBCL	Karube	OCI-LY3,OCI-LY7,RI-1,SU-DHL-4,SU-DHL-6,U-2932,U-2946,WSU-DLCL2
chr8	59838133	59982513	Loss_8q12.1	ABC_DLBCL	Karube	0
chr9	21999125	22006771	Loss_9p21.3	ABC_DLBCL	Karube	DOHH-2,NU-DHL-1,OCI-LY19,OCI-LY3,RI-1,U-2946
chr1	2453944	2541584	Loss_1p36.32	GCB_DLBCL	Karube	OCI-LY19,OCI-LY3,SU-DHL-4,SU-DHL-6
chr12	13931140	19767156	Gain_12p13.1-p12.3	GCB_DLBCL	Karube	NU-DHL-1,OCI-LY3,SU-DHL-4,U-2932
chr12	49053968	49835681	Gain_12q13.11-q13.2	GCB_DLBCL	Karube	NU-DHL-1,SU-DHL-4
chr2	58394416	58413491	Gain_2p16	GCB_DLBCL	Karube	SU-DHL-4
chr7	30211550	37793413	Gain_7p14.3-p14.1	GCB_DLBCL	Karube	DOHH-2,OCI-LY19,RI-1,SU-DHL-4,SU-DHL-6,U-2946,WSU-DLCL2
chr7	41972167	49185261	Gain_7p14.1-p12.2	GCB_DLBCL	Karube	DOHH-2,OCI-LY19,RI-1,SU-DHL-4,SU-DHL-6,U-2946,WSU-DLCL2
chr8	50090309	50909846	Gain_8q11.21	GCB_DLBCL	Karube	NU-DHL-1,OCI-LY19,SU-DHL-4,SU-DHL-6,WSU-DLCL2
