# Supplementary material for: The LL-100 panel: 100 cell lines for blood cancer studies
Source: Sci Rep. 2019 Jun 3;9:8218. doi: 10.1038/s41598-019-44491-x (PMC6547646; doi:10.1038/s41598-019-44491-x)
Supplement: Supplementary file 4 — Dataset 4 [file 41598_2019_44491_MOESM4_ESM.xlsx]

## Sheet: DLBCL_All_CNV_Genes
Supplementary Table 3	Expression of CNA-affected genes in DLBCL cell lines
Cell_Line	chromosome	start	end	CN	CNA	gene_symbol	expression	fold_change_over_median_subtype	COSMIC
DOHH-2	chr7	102315833	142065587	3	gain	SMO	804.41	2.037297651	YES
DOHH-2	chr7	13744	40860445	3	gain	JAZF1	1603.42	1.8989055237	YES
DOHH-2	chr2	24665655	24683147	5	gain	NCOA1	1261.95	1.808491073	YES
DOHH-2	chr7	102315833	142065587	3	gain	BRAF	2738.5	1.7615973703	YES
DOHH-2	chr7	102315833	142065587	3	gain	POT1	2549.54	1.6199623847	YES
DOHH-2	chr7	13744	40860445	3	gain	CARD11	10084.8	1.5427932838	YES
DOHH-2	chr7	142094785	156756517	3	gain	KMT2C	10068.61	1.4743947789	YES
DOHH-2	chr7	77029296	100723157	3	gain	AKAP9	5032.95	1.3332565107	YES
DOHH-2	chr7	102315833	142065587	3	gain	TRIM24	2424.02	1.3278869479	YES
DOHH-2	chr12	56717030	56718322	4	gain	NACA	37280.84	1.2926434136	YES
DOHH-2	chr7	13744	40860445	3	gain	PMS2	1965.13	1.247661979	YES
DOHH-2	chr9	121034810	121145423	3	gain	CNTRL	6656.62	1.1782896979	YES
DOHH-2	chr7	77029296	100723157	3	gain	CDK6	6533.8	1.1666395859	YES
DOHH-2	chr7	142094785	156756517	3	gain	EZH2	6037.11	1.1649049122	YES
DOHH-2	chr7	77029296	100723157	3	gain	TRRAP	9814.87	1.1311100487	YES
DOHH-2	chr7	41689544	57002149	3	gain	IKZF1	11410.19	1.1115133231	YES
DOHH-2	chr7	57017784	73009534	3	gain	SBDS	1769.43	1.107542373	YES
DOHH-2	chr7	102315833	142065587	3	gain	SND1	12973.12	1.0441960846	YES
DOHH-2	chr1	198722363	198752377	3	gain	PTPRC	16264.98	1.0354608921	YES
DOHH-2	chr7	13744	40860445	3	gain	RAC1	7290.97	0.9961645707	YES
DOHH-2	chr7	13744	40860445	3	gain	HNRNPA2B1	53926.43	0.9153948095	YES
DOHH-2	chr7	100753065	102309193	3	gain	CUX1	8697.33	0.7887167991	YES
DOHH-2	chr1	149031965	149063786	5	gain	PDE4DIP	817.91	0.7677899516	YES
DOHH-2	chr7	75361968	77023693	3	gain	HIP1	442.69	0.4663314501	YES
DOHH-2	chr7	13744	40860445	3	gain	HOXA13	9.45	0.1027304187	YES
DOHH-2	chr7	156833644	159144747	3	gain	MNX1	10.8	0.0770969661	YES
DOHH-2	chr6	29736264	29943490	0	loss	HLA-A	10.8	0.0022734473	YES
NU-DHL-1	chr12	43356415	49129818	7	gain	COL2A1	137.21	4.5512140109	YES
NU-DHL-1	chr12	32365	16560829	4	gain	PTPN6	45366.62	3.9184639652	YES
NU-DHL-1	chr8	12728908	128049332	3	gain	FGFR1	6626.07	2.9761657724	YES
NU-DHL-1	chr12	54341704	57310388	3	gain	NAB2	2798.17	2.8026317898	YES
NU-DHL-1	chr8	12728908	128049332	3	gain	IKBKB	9450.57	2.5197125621	YES
NU-DHL-1	chr12	43356415	49129818	7	gain	KMT2D	23262.62	2.4838891059	YES
NU-DHL-1	chr8	12728908	128049332	3	gain	ANK1	356.18	2.401170316	YES
NU-DHL-1	chr8	12728908	128049332	3	gain	LEPROTL1	3140.49	2.1107968561	YES
NU-DHL-1	chr5	140269	712233	4	gain	SDHA	13126.02	2.0812224111	YES
NU-DHL-1	chr12	43356415	49129818	7	gain	ARID2	4591.54	1.9780684673	YES
NU-DHL-1	chr12	19440673	29783752	4	gain	ETNK1	10878.06	1.9111527923	YES
NU-DHL-1	chr12	32365	16560829	4	gain	CHD4	31409.04	1.7594610473	YES
NU-DHL-1	chr8	12728908	128049332	3	gain	WRN	2441.99	1.6596506156	YES
NU-DHL-1	chr12	54341704	57310388	3	gain	NACA	47749.01	1.6557607277	YES
NU-DHL-1	chr8	12728908	128049332	3	gain	COX6C	4156.37	1.6479707103	YES
NU-DHL-1	chr12	32365	16560829	4	gain	KDM5A	9166.46	1.6360253041	YES
NU-DHL-1	chr3	12850596	16323482	3	gain	XPC	3527.16	1.6164447345	YES
NU-DHL-1	chr6	29726814	29943490	0	loss	HLA-A	2696.99	1.6038122944	YES
NU-DHL-1	chr12	49130082	54340657	4	gain	ATF1	1814.17	1.5600824857	YES
NU-DHL-1	chr12	32365	16560829	4	gain	ZNF384	5233.22	1.5179357174	YES
NU-DHL-1	chr8	12728908	128049332	3	gain	HOOK3	4376.73	1.4978285793	YES
NU-DHL-1	chr5	755958	45462026	4	gain	DROSHA	4494.53	1.4851469772	YES
NU-DHL-1	chr8	12728908	128049332	3	gain	PABPC1	141838.93	1.4689060362	YES
NU-DHL-1	chr12	19440673	29783752	4	gain	KRAS	4893.67	1.4630759194	YES
NU-DHL-1	chr3	197667	12833984	3	gain	VHL	6491.64	1.3762694415	YES
NU-DHL-1	chr8	12728908	128049332	3	gain	KAT6A	4829.92	1.3753222664	YES
NU-DHL-1	chr8	12728908	128049332	3	gain	EIF3E	25390	1.3714147685	YES
NU-DHL-1	chr12	32365	16560829	4	gain	CDKN1B	4920.01	1.3713457334	YES
NU-DHL-1	chr12	19440673	29783752	4	gain	PPFIBP1	123.35	1.3288302846	YES
NU-DHL-1	chr9	22447001	66908817	4	gain	FANCG	2177.28	1.3211858925	YES
NU-DHL-1	chr6	41920939	42128953	3	gain	CCND3	3089.21	1.315954038	YES
NU-DHL-1	chr3	197667	12833984	3	gain	FANCD2	4235.36	1.2602732552	YES
NU-DHL-1	chr12	54341704	57310388	3	gain	STAT6	12603.53	1.2558630385	YES
NU-DHL-1	chr8	12728908	128049332	3	gain	NBN	2906.27	1.2207576731	YES
NU-DHL-1	chr3	197667	12833984	3	gain	RAF1	5276.19	1.2191999046	YES
NU-DHL-1	chr7	83648386	91992294	3	gain	AKAP9	4626.19	1.2068754115	YES
NU-DHL-1	chr7	91992880	91995761	6	gain	AKAP9	4626.19	1.2068754115	YES
NU-DHL-1	chr7	92000796	100723157	3	gain	AKAP9	4626.19	1.2068754115	YES
NU-DHL-1	chr9	22447001	66908817	4	gain	PAX5	25769.75	1.1772497589	YES
NU-DHL-1	chr10	112445262	112464684	3	gain	VTI1A	1401.16	1.1666455734	YES
NU-DHL-1	chr8	12728908	128049332	3	gain	CHCHD7	1965.23	1.1600546372	YES
NU-DHL-1	chr8	12728908	128049332	3	gain	PCM1	7533.85	1.1591223235	YES
NU-DHL-1	chr8	12728908	128049332	3	gain	MYC	14758.63	1.1526989953	YES
NU-DHL-1	chr12	49130082	54340657	4	gain	SMARCD1	5694.73	1.1079271422	YES
NU-DHL-1	chr9	6012338	21078003	4	gain	PSIP1	8041.09	1.1065179106	YES
NU-DHL-1	chr8	12728908	128049332	3	gain	RAD21	16701.69	1.0686419741	YES
NU-DHL-1	chr7	92000796	100723157	3	gain	TRRAP	9553.13	1.0593496061	YES
NU-DHL-1	chr12	32365	16560829	4	gain	ERC1	1652.01	1.0440046563	YES
NU-DHL-1	chr8	12728908	128049332	3	gain	UBR5	13070.59	1.0234802552	YES
NU-DHL-1	chr8	12728908	128049332	3	gain	TCEA1	5550.6	1.0097202813	YES
NU-DHL-1	chr8	12728908	128049332	3	gain	NCOA2	1347.11	0.9846028581	YES
NU-DHL-1	chr8	12728908	128049332	3	gain	PLAG1	562.68	0.9205368653	YES
NU-DHL-1	chr7	101040608	102396286	3	gain	CUX1	4146.66	0.7275689659	YES
NU-DHL-1	chr18	63318014	74890162	3	gain	KDSR	2726.1	0.550307927	YES
NU-DHL-1	chr9	4544545	6007874	1	loss	JAK2	325.69	0.5406917481	YES
NU-DHL-1	chr18	63318014	74890162	3	gain	BCL2	13550.11	0.4723665378	YES
NU-DHL-1	chr12	32365	16560829	4	gain	ETV6	1438.58	0.4582819381	YES
NU-DHL-1	chr9	6012338	21078003	4	gain	MLLT3	221.75	0.4362237872	YES
NU-DHL-1	chr12	49130082	54340657	4	gain	PRPF40B	135.82	0.3393379138	YES
NU-DHL-1	chr5	755958	45462026	4	gain	TERT	382.51	0.280317465	YES
NU-DHL-1	chr3	197667	12833984	3	gain	SRGAP3	6.93	0.2127333006	YES
NU-DHL-1	chr12	32365	16560829	4	gain	CCND2	385.28	0.1300128231	YES
NU-DHL-1	chr12	54341704	57310388	3	gain	ERBB3	2.77	0.0985414443	YES
NU-DHL-1	chr7	92000796	100723157	3	gain	CDK6	271.64	0.0641400711	YES
NU-DHL-1	chr9	6012338	21078003	4	gain	NFIB	5.54	0.0627179278	YES
NU-DHL-1	chr9	4544545	6007874	1	loss	CD274	13.86	0.0475612016	YES
NU-DHL-1	chr8	12728908	128049332	3	gain	EXT1	1.39	0.006742336	YES
OCI-LY19	chr6	142062994	159710701	3	gain	ESR1	181.45	5.9313538545	YES
OCI-LY19	chr6	29723470	29945326	7	gain	HLA-A	27835.97	5.8595935792	YES
OCI-LY19	chr6	29945463	30949298	4	gain	HLA-A	27835.97	5.8595935792	YES
OCI-LY19	chr6	63572449	140683959	1	loss	PRDM1	862.98	5.1934082908	YES
OCI-LY19	chr6	63572449	140683959	1	loss	MYB	14865.18	4.0775898485	YES
OCI-LY19	chr8	36787255	50502890	4	gain	FGFR1	4440.8	3.743772042	YES
OCI-LY19	chr7	13744	51392906	3	gain	HOXA13	289.98	3.1523562771	YES
OCI-LY19	chr6	35805673	63320081	3	gain	CCND3	23364.78	3.0883318819	YES
OCI-LY19	chr6	63572449	140683959	1	loss	TNFAIP3	1973.4	3.0283437259	YES
OCI-LY19	chr6	35805673	63320081	3	gain	CDKN1A	1715.55	2.8471417389	YES
OCI-LY19	chrX	49833709	103310714	3	gain	AMER1	1632.2	2.286245223	YES
OCI-LY19	chr6	142062994	159710701	3	gain	ARID1B	12616.56	2.0539323233	YES
OCI-LY19	chrX	115233943	156027976	3	gain	FLNA	15372.21	1.9931449302	YES
OCI-LY19	chr6	33177021	35781270	3	gain	FANCE	1081.77	1.8822338735	YES
OCI-LY19	chr8	36787255	50502890	4	gain	KAT6A	9768.03	1.8443492118	YES
OCI-LY19	chr6	105929	29086923	3	gain	IRF4	8007.33	1.8319895154	YES
OCI-LY19	chrX	115233943	156027976	3	gain	BCORL1	676.32	1.7121736342	YES
OCI-LY19	chr8	36787255	50502890	4	gain	IKBKB	7322.33	1.7086643174	YES
OCI-LY19	chr8	124097663	127740984	4	gain	MYC	25700.22	1.5786990075	YES
OCI-LY19	chr6	159712478	170745979	3	gain	QKI	4797.63	1.5608986108	YES
OCI-LY19	chrX	49833709	103310714	3	gain	SMC1A	12910.01	1.4762884924	YES
OCI-LY19	chr6	35805673	63320081	3	gain	SRSF3	23758.94	1.463898294	YES
OCI-LY19	chrX	8532971	49301368	3	gain	DDX3X	21523.34	1.4524453632	YES
OCI-LY19	chr6	63572449	140683959	1	loss	FOXO3	1494.16	1.4390676919	YES
OCI-LY19	chrX	8532971	49301368	3	gain	EIF1AX	3840.88	1.378104285	YES
OCI-LY19	chrX	115233943	156027976	3	gain	RPL10	52139.26	1.3773473166	YES
OCI-LY19	chr6	35805673	63320081	3	gain	HSP90AB1	99069.37	1.3754119384	YES
OCI-LY19	chr6	105929	29086923	3	gain	HIST1H4I	23.44	1.3691588785	YES
OCI-LY19	chr7	13744	51392906	3	gain	HNRNPA2B1	80591.65	1.3680337841	YES
OCI-LY19	chr6	159712478	170745979	3	gain	FGFR1OP	1889.19	1.3607415019	YES
OCI-LY19	chrX	49833709	103310714	3	gain	KDM5C	7178.21	1.3547128114	YES
OCI-LY19	chr12	12211	6517406	3	gain	ERC1	2804.26	1.3507161166	YES
OCI-LY19	chr7	13744	51392906	3	gain	RAC1	9830.54	1.3431457898	YES
OCI-LY19	chr12	12211	6517406	3	gain	KDM5A	5915.86	1.3339982938	YES
OCI-LY19	chrX	49833709	103310714	3	gain	MED12	2667.09	1.3254542066	YES
OCI-LY19	chrX	49833709	103310714	3	gain	MSN	17799.67	1.2425811122	YES
OCI-LY19	chrX	115233943	156027976	3	gain	STAG2	7533.3	1.2347954888	YES
OCI-LY19	chrX	49833709	103310714	3	gain	NONO	21496.43	1.2190952225	YES
OCI-LY19	chr1	786031	9755296	1	loss	SKI	441.04	1.2167683614	YES
OCI-LY19	chrX	8532971	49301368	3	gain	RBM10	4136.07	1.2058530698	YES
OCI-LY19	chr8	36787255	50502890	4	gain	HOOK3	3964.16	1.1850529127	YES
OCI-LY19	chr6	105929	29086923	3	gain	DEK	20289.64	1.1801577585	YES
OCI-LY19	chrX	8532971	49301368	3	gain	KDM6A	1430.78	1.1754650688	YES
OCI-LY19	chr8	116697083	124097358	3	gain	RAD21	21418.29	1.1346797179	YES
OCI-LY19	chr6	63572449	140683959	1	loss	BCLAF1	8263.45	1.1170920328	YES
OCI-LY19	chrX	49833709	103310714	3	gain	ATRX	5028.57	1.1044423067	YES
OCI-LY19	chrX	49833709	103310714	3	gain	ZMYM3	3900.79	1.0975289966	YES
OCI-LY19	chrX	115233943	156027976	3	gain	MTCP1	79.01	1.0893423411	YES
OCI-LY19	chr8	36787255	50502890	4	gain	ANK1	511.37	1.0839506958	YES
OCI-LY19	chrX	8532971	49301368	3	gain	ARAF	1725.1	1.0767719935	YES
OCI-LY19	chrX	115233943	156027976	3	gain	2006-09-01	7919.65	1.0477483	YES
OCI-LY19	chr6	33177021	35781270	3	gain	HMGA1	33622.47	1.034736367	YES
OCI-LY19	chr12	132638011	132822284	1	loss	POLE	6156.35	1.0297827141	YES
OCI-LY19	chr9	121037721	121145423	3	gain	CNTRL	5487.84	0.9714037057	YES
OCI-LY19	chr6	142062994	159710701	3	gain	EZR	26256.73	0.9531737724	YES
OCI-LY19	chr15	92500272	93004766	3	gain	CHD2	5082.4	0.9448066524	YES
OCI-LY19	chrX	49833709	103310714	3	gain	FOXO4	407.18	0.8764443998	YES
OCI-LY19	chrX	8532971	49301368	3	gain	ZRSR2	448.86	0.8695242277	YES
OCI-LY19	chrX	8532971	49301368	3	gain	TFE3	718.86	0.8692504731	YES
OCI-LY19	chr6	63572449	140683959	1	loss	SGK1	379.4	0.8413878242	YES
OCI-LY19	chr17	5308671	5378375	3	gain	RABEP1	3469.29	0.8323515946	YES
OCI-LY19	chr17	40356638	40362996	4	gain	RARA	626.83	0.8302255815	YES
OCI-LY19	chrX	8532971	49301368	3	gain	BCOR	2372.77	0.7968456674	YES
OCI-LY19	chrX	8532971	49301368	3	gain	WAS	2385.79	0.7328482744	YES
OCI-LY19	chrX	115233943	156027976	3	gain	PHF6	2852.01	0.7041087266	YES
OCI-LY19	chr6	63572449	140683959	1	loss	GOPC	1663.46	0.6990507502	YES
OCI-LY19	chr7	13744	51392906	3	gain	PMS2	1100	0.6983905273	YES
OCI-LY19	chr22	38962002	39014377	1	loss	APOBEC3B	143.25	0.6951633775	YES
OCI-LY19	chr1	786031	9755296	1	loss	RPL22	8148.85	0.6694023392	YES
OCI-LY19	chr18	58670570	58709558	4	gain	MALT1	1482	0.653638492	YES
OCI-LY19	chrX	49833709	103310714	3	gain	BTK	4090.05	0.5949410266	YES
OCI-LY19	chr2	24665655	24683147	5	gain	NCOA1	386.35	0.5536752851	YES
OCI-LY19	chr6	35805673	63320081	3	gain	NFKBIE	494	0.5474685122	YES
OCI-LY19	chr6	63572449	140683959	1	loss	CCNC	1336.15	0.4908376242	YES
OCI-LY19	chr1	786031	9755296	1	loss	CAMTA1	332.52	0.4841501916	YES
OCI-LY19	chr7	13744	51392906	3	gain	IKZF1	4506.78	0.4390238913	YES
OCI-LY19	chr6	35805673	63320081	3	gain	TFEB	941.12	0.35170946	YES
OCI-LY19	chr6	35805673	63320081	3	gain	PIM1	451.46	0.2698989657	YES
OCI-LY19	chrX	115233943	156027976	3	gain	ELF4	485.32	0.2654291785	YES
OCI-LY19	chr6	33177021	35781270	3	gain	DAXX	4.34	0.1945897474	YES
OCI-LY19	chr7	13744	51392906	3	gain	CARD11	904.66	0.1383967329	YES
OCI-LY19	chr7	13744	51392906	3	gain	JAZF1	115.47	0.1367493363	YES
OCI-LY19	chr8	116697083	124097358	3	gain	EXT1	7.81	0.0174086843	YES
OCI-LY3	chr20	37044041	46709840	4	gain	SDC4	1924.97	4.9583236741	YES
OCI-LY3	chr1	148550301	248937047	3	gain	ELF3	1621.63	4.9044295107	YES
OCI-LY3	chr9	12193	21512275	3	gain	PDCD1LG2	97.27	4.8849939735	YES
OCI-LY3	chr6	84763855	159693275	1	loss	PRDM1	16005.13	4.5772151768	YES
OCI-LY3	chr22	31944640	48546670	3	gain	APOBEC3B	1107.11	4.567134748	YES
OCI-LY3	chr7	13744	33728333	1	loss	FKBP9	53.76	4.5420750253	YES
OCI-LY3	chr9	12193	21512275	3	gain	CD274	1295.26	4.4447418449	YES
OCI-LY3	chr6	84763855	159693275	1	loss	SGK1	9373.98	4.2530666246	YES
OCI-LY3	chr1	107056714	119140699	1	loss	FAM46C	5108.07	3.8865682408	YES
OCI-LY3	chr20	61254712	64327990	3	gain	PTK6	144.63	3.8772719961	YES
OCI-LY3	chr17	38479399	41185028	3	gain	CCR7	13486.29	3.8261106149	YES
OCI-LY3	chr1	41479292	103620789	1	loss	JUN	3285.5	3.8131835992	YES
OCI-LY3	chr19	17340993	29207881	3	gain	JAK3	8643.15	3.5462772326	YES
OCI-LY3	chr6	84763855	159693275	1	loss	TNFAIP3	6760.42	3.386152698	YES
OCI-LY3	chr19	879979	17331588	3	gain	DNAJB1	13163.76	3.296626681	YES
OCI-LY3	chr3	4516493	12190639	1	loss	SRGAP3	101.11	3.1038187623	YES
OCI-LY3	chr13	18680987	114326327	3	gain	CYSLTR2	46.08	2.955361724	YES
OCI-LY3	chr1	148550301	248937047	3	gain	SLC45A3	940.73	2.945654148	YES
OCI-LY3	chr10	79850991	133778707	1	loss	FAS	2068.32	2.9305366246	YES
OCI-LY3	chr13	18680987	114326327	3	gain	FLT3	84.47	2.9009547359	YES
OCI-LY3	chr1	148550301	248937047	3	gain	MUC1	174.07	2.8702634964	YES
OCI-LY3	chr6	42665404	56474024	3	gain	NFKBIE	5407.57	2.7609166482	YES
OCI-LY3	chr19	36876872	47222026	3	gain	BCL3	4132.79	2.6609633009	YES
OCI-LY3	chr19	60571	869130	3	gain	FSTL3	488.92	2.6144336071	YES
OCI-LY3	chr19	879979	17331588	3	gain	TPM4	24152.96	2.5662587364	YES
OCI-LY3	chr20	37044041	46709840	4	gain	SRC	3408.37	2.5196419067	YES
OCI-LY3	chr11	108706665	129902615	3	gain	POU2AF1	38572.3	2.4780401047	YES
OCI-LY3	chr6	35805673	42655755	3	gain	PIM1	34937.39	2.4234667653	YES
OCI-LY3	chr13	18680987	114326327	3	gain	RB1	12514.85	2.4142799765	YES
OCI-LY3	chr1	16673525	41382138	1	loss	ARHGEF10L	753.86	2.3773423063	YES
OCI-LY3	chr20	37044041	46709840	4	gain	PLCG1	14671.48	2.3314123501	YES
OCI-LY3	chr18	39676646	80247394	4	gain	SETBP1	5488.2	2.2849277701	YES
OCI-LY3	chr20	47283485	61252654	4	gain	NFATC2	7194.31	2.2439471557	YES
OCI-LY3	chr9	114329883	138240047	3	gain	FNBP1	22220.32	2.2019532689	YES
OCI-LY3	chr13	18680987	114326327	3	gain	LCP1	104791.69	2.1550166782	YES
OCI-LY3	chr1	148550301	248937047	3	gain	ARNT	4603.79	2.145049016	YES
OCI-LY3	chr9	12193	21512275	3	gain	JAK2	1290.14	2.1418159965	YES
OCI-LY3	chr1	148550301	248937047	3	gain	ELK4	10674.35	2.0903751115	YES
OCI-LY3	chr9	114329883	138240047	3	gain	NOTCH1	6233.11	2.0275815182	YES
OCI-LY3	chr10	47062	26562409	1	loss	KLF6	6508.28	2.0151719696	YES
OCI-LY3	chr6	35805673	42655755	3	gain	TFEB	4550.04	1.9893494229	YES
OCI-LY3	chrX	57310563	140926329	3	gain	ELF4	3802.58	1.932438984	YES
OCI-LY3	chr9	70300043	101547058	3	gain	SYK	28824.59	1.9001281097	YES
OCI-LY3	chr1	41479292	103620789	1	loss	JAK1	13015.29	1.8916527866	YES
OCI-LY3	chr4	132446884	183510978	3	gain	FBXW7	4210.87	1.858463752	YES
OCI-LY3	chr9	114329883	138240047	3	gain	SET	55402.96	1.8206642901	YES
OCI-LY3	chr19	879979	17331588	3	gain	MAP2K2	6111.52	1.7692407011	YES
OCI-LY3	chr10	26702015	79847988	1	loss	ZEB1	1735.54	1.7576726135	YES
OCI-LY3	chr20	20676172	37040290	3	gain	ASXL1	11243.91	1.7496322226	YES
OCI-LY3	chr1	16673525	41382138	1	loss	MYCL	103.67	1.7243845642	YES
OCI-LY3	chr20	37044041	46709840	4	gain	TOP1	19792.35	1.6999338316	YES
OCI-LY3	chr1	120817	16564179	1	loss	PRDM2	10802.34	1.68576211	YES
OCI-LY3	chr17	38479399	41185028	3	gain	CDK12	7676.83	1.6774038623	YES
OCI-LY3	chr22	18936110	20356595	3	gain	CLTCL1	136.95	1.6310561669	YES
OCI-LY3	chr19	879979	17331588	3	gain	SH3GL1	2331.97	1.6261495463	YES
OCI-LY3	chr17	38479399	41185028	3	gain	LASP1	12023.37	1.6147438783	YES
OCI-LY3	chr1	107056714	119140699	1	loss	RBM15	3229.18	1.6135927996	YES
OCI-LY3	chrX	57310563	140926329	3	gain	FOXO4	652.75	1.59513895	YES
OCI-LY3	chr17	38479399	41185028	3	gain	ERBB2	318.69	1.5677853538	YES
OCI-LY3	chr10	79850991	133778707	1	loss	NFKB2	4688.27	1.561017693	YES
OCI-LY3	chr1	148550301	248937047	3	gain	TPM3	20470.7	1.5551371862	YES
OCI-LY3	chr19	879979	17331588	3	gain	VAV1	4889.21	1.5509425798	YES
OCI-LY3	chr19	47232358	50725514	3	gain	BAX	4981.36	1.5335509683	YES
OCI-LY3	chr11	108706665	129902615	3	gain	FLI1	4342.7	1.513265597	YES
OCI-LY3	chr9	22447001	39874130	3	gain	PAX5	32721.88	1.4948466842	YES
OCI-LY3	chr11	108706665	129902615	3	gain	SDHD	3838.42	1.4906184419	YES
OCI-LY3	chr1	41479292	103620789	1	loss	EPS15	7112.4	1.4797492557	YES
OCI-LY3	chrX	57310563	140926329	3	gain	2006-09-01	16369.9	1.4525875027	YES
OCI-LY3	chr9	114329883	138240047	3	gain	TSC1	3394.29	1.4361018877	YES
OCI-LY3	chr17	38479399	41185028	3	gain	RARA	1144.23	1.4304591551	YES
OCI-LY3	chr1	148550301	248937047	3	gain	CDC73	2543.16	1.4133000787	YES
OCI-LY3	chr5	161546291	180949040	3	gain	NSD1	8393.57	1.4037873091	YES
OCI-LY3	chr11	108706665	129902615	3	gain	KMT2A	7963.53	1.4005287994	YES
OCI-LY3	chr17	156212	22298942	1	loss	SPECC1	485.08	1.3945973297	YES
OCI-LY3	chr19	17340993	29207881	3	gain	ZNF429	424.93	1.3925739005	YES
OCI-LY3	chr5	161546291	180949040	3	gain	NPM1	48496.63	1.3913015064	YES
OCI-LY3	chr11	108706665	129902615	3	gain	CBL	7052.24	1.3881258262	YES
OCI-LY3	chr18	39676646	80247394	4	gain	MALT1	6619.63	1.3512576176	YES
OCI-LY3	chr17	156212	22298942	1	loss	FLCN	982.96	1.3358338769	YES
OCI-LY3	chrX	141838210	155459846	3	gain	FLNA	16515.81	1.3347916857	YES
OCI-LY3	chr13	18680987	114326327	3	gain	ERCC5	568.27	1.3329783541	YES
OCI-LY3	chr1	148550301	248937047	3	gain	SDHC	3355.89	1.3319476285	YES
OCI-LY3	chr6	42665404	56474024	3	gain	HSP90AB1	105225.57	1.32849172	YES
OCI-LY3	chr19	879979	17331588	3	gain	BRD4	6994.65	1.3198399131	YES
OCI-LY3	chr1	148550301	248937047	3	gain	MDM4	6421.25	1.3175632697	YES
OCI-LY3	chr1	148550301	248937047	3	gain	TPR	10852.26	1.2986186532	YES
OCI-LY3	chr7	13744	33728333	1	loss	JAZF1	1854.57	1.2965430552	YES
OCI-LY3	chr1	119380624	120030075	3	gain	NOTCH2	4654.99	1.2909105834	YES
OCI-LY3	chr1	120068785	120833847	5	gain	NOTCH2	4654.99	1.2909105834	YES
OCI-LY3	chr20	47283485	61252654	4	gain	GNAS	36871.31	1.290331307	YES
OCI-LY3	chr22	21549511	22353562	3	gain	MAPK1	6377.73	1.2870049775	YES
OCI-LY3	chr6	35805673	42655755	3	gain	CDKN1A	2914.33	1.2668345155	YES
OCI-LY3	chr22	31944640	48546670	3	gain	EP300	7751.07	1.2623633456	YES
OCI-LY3	chr1	148550301	248937047	3	gain	ABL2	1564.04	1.2552890944	YES
OCI-LY3	chrX	57310563	140926329	3	gain	BTK	7297.98	1.2485582005	YES
OCI-LY3	chr19	17340993	29207881	3	gain	ELL	1553.8	1.2403766632	YES
OCI-LY3	chr11	108706665	129902615	3	gain	ARHGEF12	2586.67	1.2393774628	YES
OCI-LY3	chr13	18680987	114326327	3	gain	NBEA	524.76	1.2291361194	YES
OCI-LY3	chr6	84763855	159693275	1	loss	CCNC	2781.22	1.2250656532	YES
OCI-LY3	chrX	8465342	31932238	3	gain	ZRSR2	758.98	1.2247301973	YES
OCI-LY3	chr6	159712021	170745979	1	loss	QKI	4032.96	1.2222950279	YES
OCI-LY3	chr17	31095295	31159190	5	gain	NF1	2901.53	1.2158016121	YES
OCI-LY3	chrX	57310563	140926329	3	gain	NONO	22116.65	1.2118228928	YES
OCI-LY3	chr10	26702015	79847988	1	loss	ABI1	5200.23	1.1959538989	YES
OCI-LY3	chr18	39676646	80247394	4	gain	SMAD2	6784.74	1.1950270877	YES
OCI-LY3	chrX	57310563	140926329	3	gain	STAG2	6811.62	1.1942261589	YES
OCI-LY3	chr9	12193	21512275	3	gain	MLLT3	598.99	1.1783255302	YES
OCI-LY3	chr20	1183558	20605463	3	gain	SIRPA	1350.29	1.175084849	YES
OCI-LY3	chr11	108706665	129902615	3	gain	DDX6	8968.25	1.1749367611	YES
OCI-LY3	chr20	1183558	20605463	3	gain	CRNKL1	1798.26	1.1745794529	YES
OCI-LY3	chr19	36876872	47222026	3	gain	CIC	4571.8	1.1684048685	YES
OCI-LY3	chr22	31944640	48546670	3	gain	MYH9	27090.33	1.1599100411	YES
OCI-LY3	chrX	57310563	140926329	3	gain	ZMYM3	3595.23	1.157006894	YES
OCI-LY3	chr22	24000106	29488954	3	gain	CHEK2	1317.02	1.1540476929	YES
OCI-LY3	chr18	39676646	80247394	4	gain	SMAD4	3986.88	1.1485648701	YES
OCI-LY3	chr1	41479292	103620789	1	loss	BCL10	808.9	1.1372295407	YES
OCI-LY3	chrX	141838210	155459846	3	gain	RPL10	39615.42	1.1371617536	YES
OCI-LY3	chr19	879979	17331588	3	gain	CALR	20081.61	1.1352382023	YES
OCI-LY3	chrX	57310563	140926329	3	gain	PHF6	5420.37	1.1349107376	YES
OCI-LY3	chr9	70300043	101547058	3	gain	PTCH1	1827.69	1.1229052545	YES
OCI-LY3	chr9	114329883	138240047	3	gain	ABL1	3687.39	1.1158942582	YES
OCI-LY3	chrX	57310563	140926329	3	gain	ATRX	5326.94	1.0950030135	YES
OCI-LY3	chr19	36876872	47222026	3	gain	AKT2	8863.3	1.0941381217	YES
OCI-LY3	chr9	114329883	138240047	3	gain	NUP214	3729.62	1.0873692546	YES
OCI-LY3	chr19	29526580	36490017	3	gain	CEP89	956.08	1.078121159	YES
OCI-LY3	chr1	148550301	248937047	3	gain	PTPRC	14027.69	1.0604567443	YES
OCI-LY3	chr9	114329883	138240047	3	gain	PPP6C	2730.02	1.0547622359	YES
OCI-LY3	chr19	50770625	54337134	3	gain	PPP2R1A	9985.77	1.044209367	YES
OCI-LY3	chr1	120817	16564179	1	loss	CASP9	628.43	1.0419651147	YES
OCI-LY3	chr19	879979	17331588	3	gain	DNM2	6581.24	1.0372108886	YES
OCI-LY3	chrX	57310563	140926329	3	gain	BCORL1	770.5	1.0341004869	YES
OCI-LY3	chr13	18680987	114326327	3	gain	FOXO1	3028.24	1.0309372411	YES
OCI-LY3	chr9	70300043	101547058	3	gain	FANCC	700.1	1.0297132805	YES
OCI-LY3	chr19	879979	17331588	3	gain	STK11	3720.66	1.0185106103	YES
OCI-LY3	chr22	24000106	29488954	3	gain	ZNRF3	385.25	1.0057013674	YES
OCI-LY3	chr21	42772417	44103627	3	gain	U2AF1	357.09	1.0034620551	YES
OCI-LY3	chrX	57310563	140926329	3	gain	MED12	2324.3	0.9925449171	YES
OCI-LY3	chr19	17340993	29207881	3	gain	CRTC1	662.99	0.9841699151	YES
OCI-LY3	chr6	35805673	42655755	3	gain	SRSF3	17107.12	0.9762004379	YES
OCI-LY3	chr1	148550301	248937047	3	gain	DDR2	34.56	0.9701869631	YES
OCI-LY3	chr19	879979	17331588	3	gain	PRKACA	1781.62	0.97012024	YES
OCI-LY3	chr19	36876872	47222026	3	gain	ERCC2	2186.07	0.9606472428	YES
OCI-LY3	chr19	879979	17331588	3	gain	KEAP1	2580.28	0.9563074232	YES
OCI-LY3	chr9	12193	21512275	3	gain	PSIP1	6875.61	0.9461385971	YES
OCI-LY3	chr11	108706665	129902615	3	gain	BCL9L	869.05	0.943645149	YES
OCI-LY3	chr19	50770625	54337134	3	gain	CNOT3	555.48	0.9385454472	YES
OCI-LY3	chr22	31944640	48546670	3	gain	MKL1	2105.43	0.9365375206	YES
OCI-LY3	chr7	13744	33728333	1	loss	CARD11	5902.89	0.9328122467	YES
OCI-LY3	chr22	24000106	29488954	3	gain	EWSR1	11996.49	0.932646487	YES
OCI-LY3	chr17	38479399	41185028	3	gain	SMARCE1	2585.39	0.9304502484	YES
OCI-LY3	chr1	107056714	119140699	1	loss	ATP1A1	8923.45	0.9215399382	YES
OCI-LY3	chr10	26702015	79847988	1	loss	CCDC6	2042.72	0.92128039	YES
OCI-LY3	chr6	84763855	159693275	1	loss	BCLAF1	6375.17	0.9200146852	YES
OCI-LY3	chr9	22447001	39874130	3	gain	FANCG	1515.4	0.9195533425	YES
OCI-LY3	chrX	141838210	155459846	3	gain	MTCP1	129.27	0.9045679738	YES
OCI-LY3	chr20	61254712	64327990	3	gain	SS18L1	929.21	0.9028626618	YES
OCI-LY3	chr1	148550301	248937047	3	gain	PRCC	2488.12	0.8992894944	YES
OCI-LY3	chr13	18680987	114326327	3	gain	BRCA2	1036.72	0.8980549304	YES
OCI-LY3	chr19	47232358	50725514	3	gain	BCL2L12	1617.79	0.8977009657	YES
OCI-LY3	chr19	50770625	54337134	3	gain	ZNF331	558.04	0.8958166116	YES
OCI-LY3	chr9	114329883	138240047	3	gain	BRD3	1236.38	0.8948200343	YES
OCI-LY3	chr19	879979	17331588	3	gain	MLLT1	3920.33	0.8929156298	YES
OCI-LY3	chr7	13744	33728333	1	loss	PMS2	1077.67	0.8848896998	YES
OCI-LY3	chr17	156212	22298942	1	loss	TP53	3583.72	0.8847428688	YES
OCI-LY3	chr1	41479292	103620789	1	loss	FUBP1	6564.6	0.8789954552	YES
OCI-LY3	chr10	47062	26562409	1	loss	LARP4B	3605.47	0.8779469482	YES
OCI-LY3	chr9	70300043	101547058	3	gain	XPA	487.64	0.8735780441	YES
OCI-LY3	chr1	146088484	148009592	3	gain	BCL9	940.73	0.8629758738	YES
OCI-LY3	chrX	8465342	31932238	3	gain	EIF1AX	2960.41	0.8602757034	YES
OCI-LY3	chr22	20363523	21057327	3	gain	LZTR1	1645.95	0.8597301849	YES
OCI-LY3	chr1	148550301	248937047	3	gain	PDE4DIP	1164.71	0.8563364086	YES
OCI-LY3	chr19	36876872	47222026	3	gain	CD79A	16131.84	0.8545678674	YES
OCI-LY3	chr9	114329883	138240047	3	gain	CNTRL	4407.97	0.8502802202	YES
OCI-LY3	chr1	148550301	248937047	3	gain	FH	2742.82	0.848765604	YES
OCI-LY3	chr11	108706665	129902615	3	gain	PAFAH1B2	2479.16	0.8409565187	YES
OCI-LY3	chr1	41479292	103620789	1	loss	RPL5	45259.77	0.8335787793	YES
OCI-LY3	chr19	879979	17331588	3	gain	TCF3	17913.46	0.8221289606	YES
OCI-LY3	chr1	148550301	248937047	3	gain	H3F3A	2041.44	0.8186941254	YES
OCI-LY3	chrX	57310563	140926329	3	gain	AMER1	595.15	0.816773255	YES
OCI-LY3	chr5	161546291	180949040	3	gain	FGFR4	139.51	0.8159815642	YES
OCI-LY3	chr18	39676646	80247394	4	gain	BCL2	22865.39	0.7971038693	YES
OCI-LY3	chr10	26702015	79847988	1	loss	NCOA4	4195.51	0.792095564	YES
OCI-LY3	chr6	84763855	159693275	1	loss	GOPC	1315.74	0.779634021	YES
OCI-LY3	chr17	156212	22298942	1	loss	MAP2K4	716.74	0.7744689128	YES
OCI-LY3	chr17	156212	22298942	1	loss	NCOR1	3700.19	0.7743128013	YES
OCI-LY3	chrX	57310563	140926329	3	gain	MSN	10171.35	0.770621854	YES
OCI-LY3	chr1	107056714	119140699	1	loss	NRAS	2804.26	0.7706144998	YES
OCI-LY3	chr3	4516493	12190639	1	loss	VHL	3532.52	0.7489169651	YES
OCI-LY3	chr10	79850991	133778707	1	loss	VTI1A	883.13	0.7353190965	YES
OCI-LY3	chr11	108706665	129902615	3	gain	DDX10	1345.17	0.7346970208	YES
OCI-LY3	chr10	26702015	79847988	1	loss	KIF5B	4149.43	0.7316396693	YES
OCI-LY3	chr17	156212	22298942	1	loss	PER1	893.37	0.7082604621	YES
OCI-LY3	chr19	879979	17331588	3	gain	GNA11	261.1	0.7020138198	YES
OCI-LY3	chr9	114329883	138240047	3	gain	RALGDS	1281.18	0.6696578378	YES
OCI-LY3	chr10	47062	26562409	1	loss	MLLT10	1221.02	0.6482670158	YES
OCI-LY3	chr1	120817	16564179	1	loss	RPL22	8645.71	0.6242522404	YES
OCI-LY3	chr19	47232358	50725514	3	gain	POLD1	4282.54	0.6126461575	YES
OCI-LY3	chr1	16673525	41382138	1	loss	ARID1A	4297.9	0.6109308853	YES
OCI-LY3	chr1	16673525	41382138	1	loss	SFPQ	13835.7	0.6036926054	YES
OCI-LY3	chr1	16673525	41382138	1	loss	SDHB	956.08	0.5913870081	YES
OCI-LY3	chr19	29526580	36490017	3	gain	LSM14A	83.19	0.5883476195	YES
OCI-LY3	chr22	18936110	20356595	3	gain	DGCR8	1148.07	0.5847868918	YES
OCI-LY3	chr19	29526580	36490017	3	gain	CCNE1	643.79	0.5745826669	YES
OCI-LY3	chr1	16673525	41382138	1	loss	THRAP3	4411.81	0.5739747695	YES
OCI-LY3	chr6	84763855	159693275	1	loss	ARID1B	2316.62	0.5722180012	YES
OCI-LY3	chr3	4516493	12190639	1	loss	FANCD2	1821.3	0.5419458274	YES
OCI-LY3	chr10	79850991	133778707	1	loss	BMPR1A	533.72	0.5103666431	YES
OCI-LY3	chr1	41479292	103620789	1	loss	STIL	712.9	0.5064728207	YES
OCI-LY3	chr7	13744	33728333	1	loss	HNRNPA2B1	28984.58	0.5039290869	YES
OCI-LY3	chr4	183641442	190091801	1	loss	CASP3	927.93	0.4980099567	YES
OCI-LY3	chr1	107056714	119140699	1	loss	TRIM33	1400.21	0.4954348983	YES
OCI-LY3	chr1	41479292	103620789	1	loss	MUTYH	339.17	0.4866810924	YES
OCI-LY3	chr19	879979	17331588	3	gain	LYL1	1487.24	0.4714249126	YES
OCI-LY3	chr10	79850991	133778707	1	loss	CPEB3	75.51	0.4683603975	YES
OCI-LY3	chr10	79850991	133778707	1	loss	NUTM2A	5.12	0.4594400574	YES
OCI-LY3	chr10	79850991	133778707	1	loss	SUFU	364.77	0.45863289	YES
OCI-LY3	chr6	84763855	159693275	1	loss	EZR	6294.54	0.4562015255	YES
OCI-LY3	chr1	148550301	248937047	3	gain	FCRL4	63.99	0.4520983468	YES
OCI-LY3	chr1	120817	16564179	1	loss	MTOR	1583.23	0.4507945131	YES
OCI-LY3	chr17	156212	22298942	1	loss	RABEP1	1386.13	0.4505395567	YES
OCI-LY3	chr10	26702015	79847988	1	loss	PRF1	5.12	0.4224422442	YES
OCI-LY3	chr22	18936110	20356595	3	gain	2005-09-01	75.51	0.4204296166	YES
OCI-LY3	chr1	120817	16564179	1	loss	CAMTA1	349.41	0.4126649313	YES
OCI-LY3	chr1	148550301	248937047	3	gain	MLLT11	290.54	0.4107443274	YES
OCI-LY3	chr18	39676646	80247394	4	gain	KDSR	1982.56	0.4002122019	YES
OCI-LY3	chr10	26702015	79847988	1	loss	NUTM2B	5.12	0.3950007715	YES
OCI-LY3	chr1	120817	16564179	1	loss	SKI	454.36	0.3923207504	YES
OCI-LY3	chr1	120817	16564179	1	loss	SPEN	2631.47	0.3896888762	YES
OCI-LY3	chr6	159712021	170745979	1	loss	FGFR1OP	364.77	0.3888026707	YES
OCI-LY3	chr6	35805673	42655755	3	gain	CCND3	910.01	0.3876497014	YES
OCI-LY3	chr19	879979	17331588	3	gain	SMARCA4	4967.29	0.382582285	YES
OCI-LY3	chr10	79850991	133778707	1	loss	MGMT	134.39	0.3501472083	YES
OCI-LY3	chr10	79850991	133778707	1	loss	NT5C2	1224.86	0.3396750283	YES
OCI-LY3	chr7	13744	33728333	1	loss	RAC1	1598.59	0.3297718194	YES
OCI-LY3	chr9	70300043	101547058	3	gain	NR4A3	111.35	0.2897234683	YES
OCI-LY3	chr6	29726814	29943490	1	loss	HLA-A	471	0.2800883914	YES
OCI-LY3	chr1	148550301	248937047	3	gain	FCGR2B	189.42	0.2710437373	YES
OCI-LY3	chr6	84763855	159693275	1	loss	FOXO3	231.66	0.2469054222	YES
OCI-LY3	chr20	37044041	46709840	4	gain	MAFB	44.8	0.1699970402	YES
OCI-LY3	chr22	22906608	23895937	3	gain	BCR	582.35	0.1683408733	YES
OCI-LY3	chr6	84763855	159693275	1	loss	MYB	257.26	0.1401410453	YES
OCI-LY3	chr1	148550301	248937047	3	gain	LMNA	184.31	0.1063786806	YES
OCI-LY3	chr1	41479292	103620789	1	loss	CDKN2C	307.18	0.0984581577	YES
OCI-LY3	chr10	79850991	133778707	1	loss	TCF7L2	14.08	0.0905804094	YES
OCI-LY3	chr9	12193	21512275	3	gain	NFIB	7.68	0.0869447086	YES
OCI-LY3	chr10	26702015	79847988	1	loss	TET1	17.92	0.0865491427	YES
OCI-LY3	chr10	79850991	133778707	1	loss	CYP2C8	2.56	0.0621600622	YES
OCI-LY3	chr9	70300043	101547058	3	gain	WNK2	142.07	0.0529974305	YES
OCI-LY3	chr1	16673525	41382138	1	loss	LCK	62.72	0.0514132074	YES
OCI-LY3	chr7	13744	33728333	1	loss	HOXA13	1.28	0.0306939715	YES
OCI-LY3	chr19	29526580	36490017	3	gain	CEBPA	2.56	0.0278007037	YES
OCI-LY3	chr17	156212	22298942	1	loss	GAS7	8.96	0.0021615999	YES
OCI-LY3	chr9	21802700	22029653	0	loss	CDKN2A	6.4	0.0021418436	YES
OCI-LY7	chr1	148089266	148866545	3	gain	PDE4DIP	4073.29	3.8236861415	YES
OCI-LY7	chr17	76348522	83135856	3	gain	RNF213	5631.47	2.0368453414	YES
OCI-LY7	chr17	67931882	69309427	3	gain	PRKAR1A	15178.84	1.9945834642	YES
OCI-LY7	chr10	68487094	68789920	3	gain	TET1	402.14	1.7497534374	YES
OCI-LY7	chr17	76348522	83135856	3	gain	CANT1	2535.58	1.6834080053	YES
OCI-LY7	chr9	121037721	121168556	3	gain	CNTRL	7668.11	1.3573337542	YES
OCI-LY7	chr17	76348522	83135856	3	gain	ASPSCR1	1427.54	1.2608141407	YES
OCI-LY7	chr17	76348522	83135856	3	gain	SRSF2	22098.55	1.2119105167	YES
OCI-LY7	chr2	177212821	177493325	3	gain	NFE2L2	1892.63	1.2002130747	YES
OCI-LY7	chr17	76348522	83135856	3	gain	2009-09-01	36708.42	1.1782334863	YES
OCI-LY7	chr17	72838065	75921332	3	gain	H3F3B	16048.42	1.0396605298	YES
OCI-LY7	chr3	47127388	47157546	4	gain	SETD2	5484.31	1.0187288899	YES
OCI-LY7	chr13	92866276	114326327	1	loss	ERCC5	333.67	0.8982904832	YES
OCI-LY7	chrX	15803750	15833561	3	gain	ZRSR2	452.5	0.876575576	YES
OCI-LY7	chr17	5308671	5368502	3	gain	RABEP1	3348.5	0.8033716739	YES
OCI-LY7	chr18	28002960	80247394	1	loss	SMAD4	1399.21	0.7020592822	YES
OCI-LY7	chr18	28002960	80247394	1	loss	MALT1	1367.73	0.6032395241	YES
OCI-LY7	chr18	28002960	80247394	1	loss	SMAD2	2097.24	0.5763165669	YES
OCI-LY7	chr18	28002960	80247394	1	loss	KDSR	439.12	0.4674862889	YES
OCI-LY7	chr18	28002960	80247394	1	loss	SETBP1	267.57	0.3775362387	YES
OCI-LY7	chrX	41339016	41345588	3	gain	DDX3X	4363.68	0.2944713405	YES
OCI-LY7	chr6	31164505	31166184	3	gain	POU5F1	4.72	0.2785208497	YES
OCI-LY7	chr6	31166186	31357219	0	loss	POU5F1	4.72	0.2785208497	YES
OCI-LY7	chr18	28002960	80247394	1	loss	BCL2	564.25	0.0681360685	YES
OCI-LY7	chr6	29726814	29943490	0	loss	HLA-A	14.17	0.0029828471	YES
RI-1	chr6	105929	29677270	3	gain	HIST1H3B	56.31	4.2211394303	YES
RI-1	chr6	105929	29677270	3	gain	HIST1H4I	149.73	3.5447443182	YES
RI-1	chr7	128837144	142627353	3	gain	SMO	1818.49	3.0215304963	YES
RI-1	chr19	29207506	39879973	4	gain	LSM14A	322.49	2.2807575886	YES
RI-1	chr19	49461606	49803544	5	gain	BCL2L12	4031.14	2.2368529111	YES
RI-1	chr10	87225853	87365137	3	gain	NUTM2A	24.31	2.1814429289	YES
RI-1	chr19	49805299	54217176	4	gain	POLD1	15104.62	2.1608175063	YES
RI-1	chr19	29207506	39879973	4	gain	CEP89	1890.16	2.1314340743	YES
RI-1	chr18	44701248	57555161	6	gain	SMAD4	7083.29	2.040597675	YES
RI-1	chr19	29207506	39879973	4	gain	CCNE1	2275.35	2.0307501999	YES
RI-1	chr18	57559084	63727224	11	gain	BCL2	56612.56	1.9735543819	YES
RI-1	chrX	284105	49305529	4	gain	KDM6A	2468.59	1.9664931659	YES
RI-1	chr7	128837144	142627353	3	gain	TRIM24	3447.58	1.9435928601	YES
RI-1	chr3	182820222	186320520	3	gain	IGF2BP2	993.07	1.9409166422	YES
RI-1	chr19	39934528	49460908	4	gain	CIC	7437.77	1.9008545165	YES
RI-1	chr13	36827654	43023837	3	gain	FOXO1	5565.53	1.8947349428	YES
RI-1	chr7	128837144	142627353	3	gain	KIAA1549	454.3	1.8342956353	YES
RI-1	chr3	101859280	169969439	3	gain	STAG1	5665.35	1.8111651674	YES
RI-1	chr19	49805299	54217176	4	gain	ZNF331	1096.73	1.7605708415	YES
RI-1	chr19	49805299	54217176	4	gain	CNOT3	1036.58	1.7514175841	YES
RI-1	chr19	49805299	54217176	4	gain	PPP2R1A	16461.13	1.721336075	YES
RI-1	chr7	144397069	159144747	3	gain	EZH2	10487.36	1.7121348268	YES
RI-1	chr7	13744	57002149	3	gain	RAC1	8284.95	1.7090955375	YES
RI-1	chr6	105929	29677270	3	gain	DEK	24993.07	1.6989823401	YES
RI-1	chr18	57559084	63727224	11	gain	KDSR	8180.01	1.6512689724	YES
RI-1	chr18	44701248	57555161	6	gain	SMAD2	9260.1	1.6310234932	YES
RI-1	chr19	39934528	49460908	4	gain	ERCC2	3689.45	1.6212929915	YES
RI-1	chr7	13744	57002149	3	gain	IKZF1	18554.76	1.5694593056	YES
RI-1	chr7	13744	57002149	3	gain	HNRNPA2B1	85700.75	1.4900026392	YES
RI-1	chr3	101859280	169969439	3	gain	POLQ	3830.22	1.4888228092	YES
RI-1	chr18	57559084	63727224	11	gain	MALT1	7221.5	1.4741166629	YES
RI-1	chr7	76536047	100707324	3	gain	TRRAP	13268.21	1.4713160019	YES
RI-1	chr3	101859280	169969439	3	gain	RPN1	7840.89	1.4452022703	YES
RI-1	chr9	21512107	26101418	1	loss	CDKN2A	4270.45	1.4291618698	YES
RI-1	chr6	33176600	36622587	3	gain	HMGA1	49913.19	1.4260596881	YES
RI-1	chr19	39934528	49460908	4	gain	BCL3	2170.42	1.3974598195	YES
RI-1	chr7	74215875	75592544	4	gain	HIP1	1068.57	1.379027762	YES
RI-1	chr7	75599130	76515204	3	gain	HIP1	1068.57	1.379027762	YES
RI-1	chrX	151974511	156022061	4	gain	MTCP1	194.52	1.3611554287	YES
RI-1	chr19	39934528	49460908	4	gain	AKT2	11014.61	1.3597085393	YES
RI-1	chr9	121094900	121145423	3	gain	CNTRL	7010.34	1.3522672429	YES
RI-1	chrX	284105	49305529	4	gain	ZRSR2	829.26	1.3381377156	YES
RI-1	chrX	52624869	78131874	4	gain	MED12	3125.09	1.3345059566	YES
RI-1	chr6	75817326	167172369	1	loss	MYB	2443	1.3308115281	YES
RI-1	chrX	129812635	130039457	5	gain	BCORL1	980.27	1.3156361899	YES
RI-1	chrX	130050697	151971363	3	gain	BCORL1	980.27	1.3156361899	YES
RI-1	chr6	33176600	36622587	3	gain	FANCE	742.24	1.3128300912	YES
RI-1	chr7	128837144	142627353	3	gain	CREB3L2	4444.49	1.3063906736	YES
RI-1	chr3	101859280	169969439	3	gain	GMPS	6041.59	1.2896907819	YES
RI-1	chrX	151974511	156022061	4	gain	FLNA	15785.43	1.2757630852	YES
RI-1	chr18	44701248	57555161	6	gain	SETBP1	3045.75	1.2680512291	YES
RI-1	chr7	76536047	100707324	3	gain	AKAP9	4846.33	1.2643052951	YES
RI-1	chr7	144397069	159144747	3	gain	KMT2C	7743.63	1.2619038385	YES
RI-1	chr19	39934528	49460908	4	gain	CD79A	23365.25	1.2377504279	YES
RI-1	chr3	101859280	169969439	3	gain	CBLB	1659.81	1.2219777987	YES
RI-1	chr6	33176600	36622587	3	gain	SRSF3	21185.88	1.2089507371	YES
RI-1	chr6	105929	29677270	3	gain	IRF4	17275.03	1.1871037125	YES
RI-1	chrX	284105	49305529	4	gain	DDX3X	19968.86	1.1857470413	YES
RI-1	chr3	101859280	169969439	3	gain	ATR	3091.82	1.1835243211	YES
RI-1	chr3	49510402	62003521	1	loss	PBRM1	3517.97	1.1823559264	YES
RI-1	chrX	115015578	129811544	4	gain	2006-09-01	13154.31	1.1672512546	YES
RI-1	chrX	130050697	151971363	3	gain	PHF6	5401.73	1.1310079162	YES
RI-1	chrX	52624869	78131874	4	gain	ATRX	5498.99	1.1303695219	YES
RI-1	chrX	284105	49305529	4	gain	EIF1AX	3848.14	1.1182442112	YES
RI-1	chr3	182820222	186320520	3	gain	MAP3K13	732	1.1084090696	YES
RI-1	chrX	284105	49305529	4	gain	TFE3	1273.33	1.1016528296	YES
RI-1	chr7	100759674	102473759	3	gain	CUX1	6250.19	1.0966523118	YES
RI-1	chrX	284105	49305529	4	gain	RBM10	3734.24	1.0920867694	YES
RI-1	chr7	13744	57002149	3	gain	CARD11	6813.27	1.0766762884	YES
RI-1	chr3	170419084	182448265	3	gain	TBL1XR1	9256.27	1.0577383024	YES
RI-1	chrX	284105	49305529	4	gain	BCOR	3355.44	1.055994018	YES
RI-1	chr6	75817326	167172369	1	loss	TNFAIP3	2101.31	1.0525021413	YES
RI-1	chrX	52624869	78131874	4	gain	ZMYM3	3103.34	0.9987082257	YES
RI-1	chr7	102672896	128579054	3	gain	SND1	13650.85	0.9918620065	YES
RI-1	chrX	52624869	78131874	4	gain	NONO	18096.62	0.9915560629	YES
RI-1	chrX	52624869	78131874	4	gain	SMC1A	15619.07	0.9692643007	YES
RI-1	chr19	39934528	49460908	4	gain	BAX	3134.05	0.9648420135	YES
RI-1	chrX	284105	49305529	4	gain	ARAF	1676.44	0.9610763064	YES
RI-1	chr7	13744	57002149	3	gain	HOXA13	39.67	0.9512733202	YES
RI-1	chr3	101859280	169969439	3	gain	PIK3CB	865.1	0.9444632466	YES
RI-1	chr7	128837144	142627353	3	gain	BRAF	1800.58	0.943039884	YES
RI-1	chr13	93545271	102852272	3	gain	ERCC5	400.55	0.9395612644	YES
RI-1	chr13	102853692	103058365	4	gain	ERCC5	400.55	0.9395612644	YES
RI-1	chr7	102672896	128579054	3	gain	POT1	1588.14	0.9327734054	YES
RI-1	chr7	144397069	159144747	3	gain	MNX1	410.79	0.9191660178	YES
RI-1	chrX	130050697	151971363	3	gain	ELF4	1772.42	0.9007288483	YES
RI-1	chrX	52624869	78131874	4	gain	KDM5C	8615.12	0.8987572181	YES
RI-1	chr12	112419020	112446493	5	gain	PTPN11	6360.24	0.8670658291	YES
RI-1	chr3	101859280	169969439	3	gain	CNBP	13138.96	0.8633877153	YES
RI-1	chr3	170419084	182448265	3	gain	PIK3CA	2407.17	0.8523025414	YES
RI-1	chr6	75817326	167172369	1	loss	BCLAF1	5673.03	0.8186873306	YES
RI-1	chr7	13744	57002149	3	gain	PMS2	985.39	0.8091173191	YES
RI-1	chr6	75817326	167172369	1	loss	EZR	11013.33	0.7981993834	YES
RI-1	chrX	52624869	78131874	4	gain	MSN	10461.77	0.7926252261	YES
RI-1	chr18	8394499	34223250	3	gain	SS18	4083.61	0.7814259285	YES
RI-1	chrX	81114602	103310526	3	gain	BTK	4253.81	0.7277533453	YES
RI-1	chrX	52624869	78131874	4	gain	AMER1	519.57	0.7130486098	YES
RI-1	chr3	49510402	62003521	1	loss	BAP1	2338.06	0.7124882144	YES
RI-1	chr6	75817326	167172369	1	loss	QKI	2334.22	0.7074470116	YES
RI-1	chr6	75817326	167172369	1	loss	ARID1B	2824.36	0.6976326	YES
RI-1	chr19	2271477	4896936	1	loss	GNA11	252.11	0.6778426048	YES
RI-1	chr13	43065639	63833057	1	loss	LCP1	32423.16	0.6667747277	YES
RI-1	chr7	13744	57002149	3	gain	JAZF1	934.2	0.6531058532	YES
RI-1	chr7	57017784	74195845	3	gain	SBDS	935.48	0.651933332	YES
RI-1	chr6	75817326	167172369	1	loss	GOPC	1083.93	0.642276365	YES
RI-1	chrX	284105	49305529	4	gain	WAS	1580.46	0.6393084534	YES
RI-1	chr3	188179091	195285892	1	loss	TP63	506.77	0.6214956022	YES
RI-1	chr16	49525213	54111904	1	loss	CYLD	1091.61	0.6013485597	YES
RI-1	chrX	151974511	156022061	4	gain	RPL10	20452.6	0.5870924625	YES
RI-1	chrX	52624869	78131874	4	gain	FOXO4	238.03	0.5816789341	YES
RI-1	chr6	75817326	167172369	1	loss	FGFR1OP	495.25	0.5278792737	YES
RI-1	chr6	75817326	167172369	1	loss	CCNC	1182.47	0.5208517783	YES
RI-1	chr19	29207506	39879973	4	gain	CEBPA	46.07	0.5003040702	YES
RI-1	chrX	115015578	129811544	4	gain	STAG2	2736.06	0.4796912371	YES
RI-1	chr19	2271477	4896936	1	loss	SH3GL1	652.66	0.4551185319	YES
RI-1	chr19	2271477	4896936	1	loss	MAP2K2	1526.71	0.4419714688	YES
RI-1	chr6	75817326	167172369	1	loss	FOXO3	362.16	0.3859935582	YES
RI-1	chr12	56714413	56784985	3	gain	NACA	11113.15	0.3853633265	YES
RI-1	chr6	29677273	29944684	5	gain	HLA-A	502.93	0.2990761246	YES
RI-1	chr6	29945091	30949298	3	gain	HLA-A	502.93	0.2990761246	YES
RI-1	chr3	49510402	62003521	1	loss	CACNA1D	33.27	0.291934295	YES
RI-1	chr7	76536047	100707324	3	gain	CDK6	1055.77	0.2492901004	YES
RI-1	chr3	188179091	195285892	1	loss	LPP	129.25	0.1481198803	YES
RI-1	chr13	43065639	63833057	1	loss	RB1	616.83	0.1189946598	YES
RI-1	chr7	13744	57002149	3	gain	HOXA9	17.92	0.1140355343	YES
RI-1	chr7	13744	57002149	3	gain	FKBP9	1.28	0.1081446435	YES
RI-1	chr6	75817326	167172369	1	loss	PRDM1	377.52	0.1079647759	YES
RI-1	chr6	75817326	167172369	1	loss	SGK1	232.91	0.1056735504	YES
RI-1	chr3	182820222	186320520	3	gain	ETV5	108.78	0.0884620389	YES
RI-1	chr7	102672896	128579054	3	gain	MET	33.27	0.0337806966	YES
RI-1	chr3	49510402	62003521	1	loss	FHIT	3.84	0.0234214892	YES
SU-DHL-4	chr12	331756	8206656	3	gain	CCND2	83.38	3.4502068966	YES
SU-DHL-4	chr19	879979	8876799	3	gain	VAV1	8211.64	2.2881307996	YES
SU-DHL-4	chr19	879979	8876799	3	gain	MAP2K2	11861.14	2.174280091	YES
SU-DHL-4	chr3	195985688	197852658	4	gain	TFRC	15600.77	2.0900144441	YES
SU-DHL-4	chr19	879979	8876799	3	gain	MLLT1	6764.91	1.9294869845	YES
SU-DHL-4	chr3	170419084	187722686	3	gain	BCL6	23216.37	1.9160535011	YES
SU-DHL-4	chr3	187724874	195619161	4	gain	BCL6	23216.37	1.9160535011	YES
SU-DHL-4	chr19	879979	8876799	3	gain	SH3GL1	2356	1.8545656346	YES
SU-DHL-4	chr19	60571	871293	3	gain	FSTL3	235.49	1.8373254272	YES
SU-DHL-4	chr19	8916454	11514208	3	gain	DNM2	12351.26	1.7501234526	YES
SU-DHL-4	chr12	56787099	95524809	3	gain	STAT6	19742.64	1.7447936789	YES
SU-DHL-4	chr19	879979	8876799	3	gain	STK11	6193.66	1.7402255618	YES
SU-DHL-4	chr3	187724874	195619161	4	gain	LPP	4309.76	1.6628047922	YES
SU-DHL-4	chr3	170419084	187722686	3	gain	EIF4A2	35539.46	1.6627790182	YES
SU-DHL-4	chr3	131015176	169927266	3	gain	ATR	3580.76	1.6196158074	YES
SU-DHL-4	chr7	100753065	143400256	3	gain	CUX1	17812.55	1.6153299254	YES
SU-DHL-4	chr19	8916454	11514208	3	gain	KEAP1	3883.85	1.6108742358	YES
SU-DHL-4	chr8	127738241	127796096	5	gain	MYC	26145.88	1.6060747654	YES
SU-DHL-4	chr3	131015176	169927266	3	gain	PIK3CB	1606.72	1.6011293899	YES
SU-DHL-4	chr12	40498911	56713278	3	gain	PRPF40B	472.1	1.5945732943	YES
SU-DHL-4	chr12	56787099	95524809	3	gain	CDK4	7012.8	1.5537037864	YES
SU-DHL-4	chr7	100753065	143400256	3	gain	SND1	18965.2	1.5264938259	YES
SU-DHL-4	chr12	40498911	56713278	3	gain	KMT2D	11122	1.47848703	YES
SU-DHL-4	chr7	27832770	56104236	3	gain	JAZF1	1227.01	1.4531289785	YES
SU-DHL-4	chr12	331756	8206656	3	gain	CHD4	21579.22	1.4518450076	YES
SU-DHL-4	chr12	331756	8206656	3	gain	PTPN6	3790.34	1.4455902329	YES
SU-DHL-4	chr2	58084872	61314964	3	gain	BCL11A	4504.68	1.4432125213	YES
SU-DHL-4	chr3	170419084	187722686	3	gain	SOX2	200.56	1.4408218489	YES
SU-DHL-4	chr12	40498911	56713278	3	gain	SMARCD1	6560.98	1.3998220614	YES
SU-DHL-4	chr7	13744	27246455	3	gain	CARD11	9030.78	1.3815471533	YES
SU-DHL-4	chr7	27832770	56104236	3	gain	IKZF1	13927.57	1.3567416154	YES
SU-DHL-4	chr12	40498911	56713278	3	gain	NACA	38978.26	1.351498278	YES
SU-DHL-4	chr12	56713405	56784985	4	gain	NACA	38978.26	1.351498278	YES
SU-DHL-4	chr3	131015176	169927266	3	gain	GMPS	5985.21	1.3305473467	YES
SU-DHL-4	chr19	8916454	11514208	3	gain	SMARCA4	23914.94	1.3172921165	YES
SU-DHL-4	chr12	11186232	40482659	3	gain	ETNK1	3932.3	1.2556004651	YES
SU-DHL-4	chr12	56787099	95524809	3	gain	DDIT3	804.49	1.2467075612	YES
SU-DHL-4	chr13	18680987	114326327	3	gain	LCP1	66592.27	1.2207289166	YES
SU-DHL-4	chr12	331756	8206656	3	gain	ZNF384	3519.92	1.2070600903	YES
SU-DHL-4	chr19	879979	8876799	3	gain	GNA11	516.04	1.2061095465	YES
SU-DHL-4	chr12	56787099	95524809	3	gain	BTG1	7322.65	1.194848347	YES
SU-DHL-4	chr7	56827964	100723157	3	gain	CDK6	6686.04	1.1938227275	YES
SU-DHL-4	chr18	47032850	62084650	3	gain	SMAD2	4342.44	1.19329219	YES
SU-DHL-4	chr7	56827964	100723157	3	gain	TRRAP	10244.27	1.1805960485	YES
SU-DHL-4	chr2	58084872	61314964	3	gain	REL	3172.88	1.1641517234	YES
SU-DHL-4	chr7	56827964	100723157	3	gain	SBDS	1843.34	1.1538049868	YES
SU-DHL-4	chr2	61339271	61533947	3	gain	XPO1	14826.7	1.1278875269	YES
SU-DHL-4	chr8	12388653	39164930	3	gain	WRN	1859.11	1.1100809971	YES
SU-DHL-4	chr13	18680987	114326327	3	gain	FOXO1	5762.12	1.1023680395	YES
SU-DHL-4	chr12	11186232	40482659	3	gain	KRAS	2396.56	1.0950571732	YES
SU-DHL-4	chr7	100753065	143400256	3	gain	BRAF	1697.99	1.0922675621	YES
SU-DHL-4	chr12	331756	8206656	3	gain	KDM5A	4745.81	1.0701575836	YES
SU-DHL-4	chr18	47032850	62084650	3	gain	SMAD4	2120.51	1.0639744774	YES
SU-DHL-4	chr13	18680987	114326327	3	gain	RB1	4982.42	1.0446587882	YES
SU-DHL-4	chr12	331756	8206656	3	gain	ERC1	2125.02	1.0235494434	YES
SU-DHL-4	chr8	39584590	66988590	3	gain	CHCHD7	2116.01	1.0175195913	YES
SU-DHL-4	chr12	40498911	56713278	3	gain	ERBB3	14.65	1.0119732904	YES
SU-DHL-4	chr18	47032850	62084650	3	gain	MALT1	2292.9	1.0112872459	YES
SU-DHL-4	chr12	56787099	95524809	3	gain	GLI1	300.84	0.9726950871	YES
SU-DHL-4	chr7	144378691	159144747	3	gain	EZH2	5035.38	0.9716137186	YES
SU-DHL-4	chr7	144378691	159144747	3	gain	KMT2C	6538.44	0.9574550805	YES
SU-DHL-4	chr5	151105148	158840140	3	gain	EBF1	2606.14	0.9520453324	YES
SU-DHL-4	chr18	9255240	46969265	3	gain	SS18	5403.82	0.9376957032	YES
SU-DHL-4	chr7	13744	27246455	3	gain	HNRNPA2B1	54947.47	0.9327268434	YES
SU-DHL-4	chr12	40498911	56713278	3	gain	ARID2	1819.68	0.930898475	YES
SU-DHL-4	chr19	879979	8876799	3	gain	TCF3	24895.2	0.9289570894	YES
SU-DHL-4	chr18	9255240	46969265	3	gain	SETBP1	635.48	0.8966503306	YES
SU-DHL-4	chr12	40498911	56713278	3	gain	ATF1	935.19	0.8759741476	YES
SU-DHL-4	chr7	56827964	100723157	3	gain	AKAP9	3259.64	0.8634968066	YES
SU-DHL-4	chr3	170419084	187722686	3	gain	TBL1XR1	5224.67	0.8605591929	YES
SU-DHL-4	chr8	39584590	66988590	3	gain	ANK1	404.5	0.8574184181	YES
SU-DHL-4	chr7	13744	27246455	3	gain	RAC1	6263.52	0.8557841703	YES
SU-DHL-4	chr8	39584590	66988590	3	gain	TCEA1	7338.42	0.8432497154	YES
SU-DHL-4	chr8	39584590	66988590	3	gain	HOOK3	2811.2	0.840385037	YES
SU-DHL-4	chr7	100753065	143400256	3	gain	POT1	1317.15	0.8369091895	YES
SU-DHL-4	chr7	13744	27246455	3	gain	PMS2	1309.27	0.8312561506	YES
SU-DHL-4	chr8	12388653	39164930	3	gain	LEPROTL1	574.63	0.8285980706	YES
SU-DHL-4	chr8	39584590	66988590	3	gain	KAT6A	4305.25	0.8128951738	YES
SU-DHL-4	chr3	170419084	187722686	3	gain	PIK3CA	1206.73	0.7978239502	YES
SU-DHL-4	chr13	18680987	114326327	3	gain	ERCC5	295.2	0.7947233813	YES
SU-DHL-4	chr7	100753065	143400256	3	gain	TRIM24	1447.85	0.7931374814	YES
SU-DHL-4	chr1	1915213	8656328	1	loss	CAMTA1	543.09	0.7907407902	YES
SU-DHL-4	chr1	1915213	8656328	1	loss	RPL22	9602.03	0.7887764953	YES
SU-DHL-4	chr17	31940428	31996961	3	gain	SUZ12	3975.12	0.7868717464	YES
SU-DHL-4	chr8	39584590	66988590	3	gain	IKBKB	3296.83	0.7693146555	YES
SU-DHL-4	chr7	144378691	159144747	3	gain	MNX1	107.04	0.7641165973	YES
SU-DHL-4	chr1	77917558	77948921	3	gain	FUBP1	5367.76	0.6972242704	YES
SU-DHL-4	chr3	131015176	169927266	3	gain	STAG1	1365.6	0.6872372619	YES
SU-DHL-4	chr8	12388653	39164930	3	gain	PCM1	4364.97	0.6833625006	YES
SU-DHL-4	chr12	56787099	95524809	3	gain	NAB2	561.11	0.6231001577	YES
SU-DHL-4	chr13	18680987	114326327	3	gain	NBEA	226.47	0.5801097189	YES
SU-DHL-4	chr9	121032086	121145423	3	gain	CNTRL	3202.18	0.5668185513	YES
SU-DHL-4	chr13	18680987	114326327	3	gain	BRCA2	788.71	0.4785155105	YES
SU-DHL-4	chr8	39584590	66988590	3	gain	PLAG1	200.56	0.4692486469	YES
SU-DHL-4	chr1	235326833	248937047	1	loss	FH	1140.26	0.4485924686	YES
SU-DHL-4	chr12	56787099	95524809	3	gain	MDM2	2394.31	0.4349111808	YES
SU-DHL-4	chr3	79507799	117997274	1	loss	CBLB	795.47	0.4021662013	YES
SU-DHL-4	chr3	79507799	117997274	1	loss	TFG	690.69	0.399486392	YES
SU-DHL-4	chr7	56827964	100723157	3	gain	HIP1	336.89	0.3548812989	YES
SU-DHL-4	chr6	157823210	159710701	1	loss	EZR	9636.96	0.3498416413	YES
SU-DHL-4	chr7	13744	27246455	3	gain	HOXA13	29.3	0.3185186527	YES
SU-DHL-4	chr7	100753065	143400256	3	gain	SMO	85.63	0.2168717418	YES
SU-DHL-4	chr12	11186232	40482659	3	gain	PPFIBP1	54.08	0.1539147511	YES
SU-DHL-4	chr12	40498911	56713278	3	gain	HOXC11	4.51	0.1404255319	YES
SU-DHL-4	chr12	11186232	40482659	3	gain	CDKN1B	220.84	0.0968152047	YES
SU-DHL-4	chr1	1915213	8656328	1	loss	SKI	29.3	0.0808346476	YES
SU-DHL-4	chr7	100753065	143400256	3	gain	KIAA1549	11.27	0.05959547	YES
SU-DHL-4	chr12	56787099	95524809	3	gain	USP44	4.51	0.0470985484	YES
SU-DHL-4	chr3	170419084	187722686	3	gain	ETV5	21.41	0.0412275184	YES
SU-DHL-4	chr7	100753065	143400256	3	gain	CREB3L2	14.65	0.0232250905	YES
SU-DHL-4	chr12	11186232	40482659	3	gain	ETV6	25.91	0.0207607466	YES
SU-DHL-4	chr8	12388653	39164930	3	gain	FGFR1	4.51	0.0038021104	YES
SU-DHL-4	chr6	29887777	29975406	0	loss	HLA-A	1.13	0.0002378699	YES
SU-DHL-6	chr6	29944009	31170677	4	gain	POU5F1	96.96	5.7214791503	YES
SU-DHL-6	chr6	33178880	57961455	4	gain	DAXX	72.4	3.2461515469	YES
SU-DHL-6	chr6	33178880	57961455	4	gain	PIM1	4926.83	2.9454355234	YES
SU-DHL-6	chr18	20951246	58670758	3	gain	ZNF521	234	2.5810721377	YES
SU-DHL-6	chr6	33178880	57961455	4	gain	NFKBIE	2246.87	2.490061895	YES
SU-DHL-6	chr6	33178880	57961455	4	gain	TFEB	5773.61	2.1576772945	YES
SU-DHL-6	chr8	38030541	127796096	3	gain	PLAG1	921.76	2.1566345869	YES
SU-DHL-6	chr18	20951246	58670758	3	gain	SETBP1	1517.74	2.1415026009	YES
SU-DHL-6	chr9	738416	37532188	3	gain	CD274	25.86	2.099025974	YES
SU-DHL-6	chr18	20951246	58670758	3	gain	SS18	11657.1	2.022793613	YES
SU-DHL-6	chr9	738416	37532188	3	gain	CDKN2A	3592.67	1.9649775618	YES
SU-DHL-6	chr8	38030541	127796096	3	gain	UBR5	23974.83	1.7996754931	YES
SU-DHL-6	chr6	33178880	57961455	4	gain	HSP90AB1	128888.76	1.7894041239	YES
SU-DHL-6	chr6	393134	29677573	4	gain	HIST1H4I	28.44	1.6612149533	YES
SU-DHL-6	chr6	33178880	57961455	4	gain	HMGA1	51401.41	1.5818858116	YES
SU-DHL-6	chr9	738416	37532188	3	gain	FANCG	2965.66	1.5385964275	YES
SU-DHL-6	chr8	38030541	127796096	3	gain	COX6C	5292.69	1.5226526913	YES
SU-DHL-6	chr8	38030541	127796096	3	gain	PABPC1	174132.6	1.4947882132	YES
SU-DHL-6	chr8	38030541	127796096	3	gain	CHCHD7	3082.02	1.4820420182	YES
SU-DHL-6	chr11	1103728	25078688	3	gain	NUP98	8271.28	1.4815484413	YES
SU-DHL-6	chr6	393134	29677573	4	gain	DEK	25290.89	1.4710581387	YES
SU-DHL-6	chr8	38030541	127796096	3	gain	FGFR1	1718.12	1.4484438887	YES
SU-DHL-6	chr11	32389074	34357572	1	loss	LMO2	5031.55	1.4170566127	YES
SU-DHL-6	chr11	1103728	25078688	3	gain	FANCF	1193.25	1.4112505815	YES
SU-DHL-6	chr7	101004599	102248662	4	gain	CUX1	15503.16	1.4059030451	YES
SU-DHL-6	chr7	102248827	102808448	3	gain	CUX1	15503.16	1.4059030451	YES
SU-DHL-6	chr18	20951246	58670758	3	gain	SMAD2	5057.4	1.3897614986	YES
SU-DHL-6	chr6	33178880	57961455	4	gain	FANCE	795.07	1.3833880453	YES
SU-DHL-6	chr4	52712670	143700657	1	loss	TET2	511.95	1.3832000432	YES
SU-DHL-6	chr6	33178880	57961455	4	gain	SRSF3	20347.25	1.2536882774	YES
SU-DHL-6	chr9	738416	37532188	3	gain	PSIP1	10803.86	1.2534221862	YES
SU-DHL-6	chr7	195557	56378471	3	gain	RAC1	9022.39	1.2327283285	YES
SU-DHL-6	chr18	20951246	58670758	3	gain	SMAD4	2414.94	1.211705922	YES
SU-DHL-6	chr7	91973864	100992566	4	gain	TRRAP	10493.59	1.209328814	YES
SU-DHL-6	chr18	58671453	58709558	6	gain	MALT1	2714.86	1.197393385	YES
SU-DHL-6	chr18	58709938	62979518	3	gain	MALT1	2714.86	1.197393385	YES
SU-DHL-6	chr7	195557	56378471	3	gain	IKZF1	12154.83	1.1840517542	YES
SU-DHL-6	chr8	38030541	127796096	3	gain	TCEA1	10247.96	1.1775817347	YES
SU-DHL-6	chr8	38030541	127796096	3	gain	RAD21	21983.93	1.1646457066	YES
SU-DHL-6	chr8	38030541	127796096	3	gain	EIF3E	23041.43	1.1602050206	YES
SU-DHL-6	chr7	195557	56378471	3	gain	HNRNPA2B1	64059.13	1.0873962007	YES
SU-DHL-6	chr13	95936948	105490134	3	gain	ERCC5	398.18	1.071961233	YES
SU-DHL-6	chr17	5214143	5405318	3	gain	RABEP1	4408.42	1.057667539	YES
SU-DHL-6	chr8	38030541	127796096	3	gain	NCOA2	1776.3	1.0545907917	YES
SU-DHL-6	chr7	195557	56378471	3	gain	CARD11	6869.9	1.0509713212	YES
SU-DHL-6	chr8	38030541	127796096	3	gain	IKBKB	4461.42	1.0410715112	YES
SU-DHL-6	chr22	18547905	22713219	1	loss	CLTCL1	93.08	1.0178424976	YES
SU-DHL-6	chr7	195557	56378471	3	gain	PMS2	1603.06	1.0177835624	YES
SU-DHL-6	chr9	738416	37532188	3	gain	MLLT3	209.43	1.0085397371	YES
SU-DHL-6	chr8	38030541	127796096	3	gain	HOOK3	3294.03	0.9847230803	YES
SU-DHL-6	chr11	1103728	25078688	3	gain	CARS	106.01	0.9609318347	YES
SU-DHL-6	chr8	38030541	127796096	3	gain	NBN	2586.88	0.9409847515	YES
SU-DHL-6	chr7	56827964	91973861	3	gain	SBDS	1469.9	0.9200570432	YES
SU-DHL-6	chr14	55629979	55636582	4	gain	KTN1	7374.08	0.9118630563	YES
SU-DHL-6	chr7	195557	56378471	3	gain	JAZF1	704.57	0.8344113612	YES
SU-DHL-6	chr7	56827964	91973861	3	gain	AKAP9	3111.75	0.8243199212	YES
SU-DHL-6	chr7	91973864	100992566	4	gain	AKAP9	3111.75	0.8243199212	YES
SU-DHL-6	chr6	33178880	57961455	4	gain	CCND3	6149.81	0.8128753744	YES
SU-DHL-6	chr9	738416	37532188	3	gain	PAX5	13553.63	0.8081741468	YES
SU-DHL-6	chr8	38030541	127796096	3	gain	EXT1	358.1	0.7982138081	YES
SU-DHL-6	chr8	38030541	127796096	3	gain	HEY1	11.64	0.7430577721	YES
SU-DHL-6	chr8	38030541	127796096	3	gain	KAT6A	3882.25	0.7330264882	YES
SU-DHL-6	chr6	33178880	57961455	4	gain	CDKN1A	418.86	0.6951437083	YES
SU-DHL-6	chr11	125258487	134986787	1	loss	FLI1	2846.73	0.6949653969	YES
SU-DHL-6	chr4	52712670	143700657	1	loss	FIP1L1	948.91	0.67113662	YES
SU-DHL-6	chr22	18547905	22713219	1	loss	MAPK1	3035.48	0.6699766594	YES
SU-DHL-6	chr22	18547905	22713219	1	loss	DGCR8	1215.22	0.598049187	YES
SU-DHL-6	chr9	738416	37532188	3	gain	JAK2	250.8	0.5412930169	YES
SU-DHL-6	chr22	18547905	22713219	1	loss	LZTR1	1044.58	0.53855249	YES
SU-DHL-6	chr7	91973864	100992566	4	gain	CDK6	2966.96	0.5297641473	YES
SU-DHL-6	chr1	2385004	6225271	1	loss	RPL22	6195.06	0.5089046498	YES
SU-DHL-6	chr8	12388653	37966470	1	loss	PCM1	3190.61	0.4995093272	YES
SU-DHL-6	chr22	18547905	22713219	1	loss	2005-09-01	7.76	0.4962694521	YES
SU-DHL-6	chr6	105929	391881	3	gain	IRF4	2153.79	0.4927635926	YES
SU-DHL-6	chr6	393134	29677573	4	gain	IRF4	2153.79	0.4927635926	YES
SU-DHL-6	chr4	52712670	143700657	1	loss	RAP1GDS1	985.11	0.4625016432	YES
SU-DHL-6	chr4	52712670	143700657	1	loss	LEF1	1537.13	0.4343459366	YES
SU-DHL-6	chr8	38030541	127796096	3	gain	MYC	7015.98	0.4309737684	YES
SU-DHL-6	chr4	52712670	143700657	1	loss	CHIC2	214.6	0.4143670412	YES
SU-DHL-6	chr12	8534672	14669839	1	loss	CDKN1B	872.63	0.3825568379	YES
SU-DHL-6	chr1	161593411	161673189	3	gain	FCGR2B	175.82	0.3593467908	YES
SU-DHL-6	chr7	195557	56378471	3	gain	HOXA13	32.32	0.3513489029	YES
SU-DHL-6	chr8	12388653	37966470	1	loss	LEPROTL1	210.73	0.3038659162	YES
SU-DHL-6	chr8	12388653	37966470	1	loss	WRN	477.04	0.2848422303	YES
SU-DHL-6	chr6	29887777	29943490	0	loss	HLA-A	639.93	0.1347080673	YES
SU-DHL-6	chr6	29944009	31170677	4	gain	HLA-A	639.93	0.1347080673	YES
SU-DHL-6	chr4	52712670	143700657	1	loss	AFF1	200.38	0.0758126841	YES
SU-DHL-6	chr7	56827964	91973861	3	gain	HIP1	51.71	0.0544715247	YES
SU-DHL-6	chr12	8534672	14669839	1	loss	ETV6	50.42	0.0403997238	YES
SU-DHL-6	chr9	738416	37532188	3	gain	NFIB	6.46	0.0280335303	YES
SU-DHL-6	chr8	38030541	127796096	3	gain	ANK1	6.46	0.0136932583	YES
U-2932	chr11	118351526	122301563	4	gain	FOXR1	209.19	5	YES
U-2932	chr18	25062618	28177050	7	gain	ZNF521	578.3	4.4776697225	YES
U-2932	chr3	170302918	195619161	4	gain	IGF2BP2	1516.65	2.9642333627	YES
U-2932	chrX	51894514	56284564	10	gain	SMC1A	45358.76	2.8148043893	YES
U-2932	chr3	170302918	195619161	4	gain	MAP3K13	1640.36	2.4838659855	YES
U-2932	chr18	25062618	28177050	7	gain	SS18	12853.32	2.4595682535	YES
U-2932	chrX	51894514	56284564	10	gain	KDM5C	22777.94	2.3762684663	YES
U-2932	chr11	9575876	36633485	1	loss	LMO2	307.76	2.1546087176	YES
U-2932	chr18	58918251	63804677	23	gain	KDSR	10476.77	2.1149075896	YES
U-2932	chr1	146123893	150263293	6	gain	BCL9	2103	1.9291808091	YES
U-2932	chr3	170302918	195619161	4	gain	MB21D2	62.36	1.8291681333	YES
U-2932	chr1	146123893	150263293	6	gain	PDE4DIP	2476.13	1.8205392513	YES
U-2932	chr18	58918251	63804677	23	gain	BCL2	49824.23	1.736908337	YES
U-2932	chr3	170302918	195619161	4	gain	EIF4A2	43600.73	1.6956609463	YES
U-2932	chr3	136250383	136587010	3	gain	STAG1	5137.31	1.6423551813	YES
U-2932	chr3	136591489	136948443	5	gain	STAG1	5137.31	1.6423551813	YES
U-2932	chr19	5614403	7293921	4	gain	MLLT1	7131.68	1.6243501283	YES
U-2932	chr3	170302918	195619161	4	gain	PIK3CA	4549.96	1.610996511	YES
U-2932	chr3	136957974	150972703	3	gain	ATR	4202.98	1.608867609	YES
U-2932	chr11	110093128	112260546	4	gain	SDHD	4116.48	1.5986007273	YES
U-2932	chr3	170302918	195619161	4	gain	TBL1XR1	13255.62	1.514754539	YES
U-2932	chr3	195788628	197718267	4	gain	TFRC	22533.55	1.451506514	YES
U-2932	chrX	56563888	114906850	3	gain	AMER1	984.62	1.351274943	YES
U-2932	chr19	960040	1274462	4	gain	STK11	4839.61	1.3248171386	YES
U-2932	chr11	118351526	122301563	4	gain	DDX6	9760.68	1.2787535746	YES
U-2932	chr11	118351526	122301563	4	gain	BCL9L	1174.7	1.275530702	YES
U-2932	chr11	105898264	109424305	3	gain	DDX10	2294.09	1.2529725526	YES
U-2932	chr11	115445800	118350706	3	gain	PAFAH1B2	3615.63	1.2264588077	YES
U-2932	chr2	24665655	24683147	5	gain	NCOA1	1844.52	1.1926305349	YES
U-2932	chr6	93243303	170640583	1	loss	MYB	2130.15	1.1603881198	YES
U-2932	chr17	5308671	5365301	3	gain	RABEP1	3549.25	1.1536273809	YES
U-2932	chr3	170302918	195619161	4	gain	LPP	999.7	1.1456514066	YES
U-2932	chr9	4850229	5073879	3	gain	JAK2	679.88	1.128697552	YES
U-2932	chr19	5614403	7293921	4	gain	VAV1	3480.86	1.104189427	YES
U-2932	chr10	74972494	79708885	1	loss	NUTM2B	14.08	1.0862521216	YES
U-2932	chr3	136957974	150972703	3	gain	PIK3CB	992.66	1.0837254495	YES
U-2932	chr18	54188835	58747885	12	gain	MALT1	5293.2	1.0804949554	YES
U-2932	chr3	52603543	86066905	1	loss	PBRM1	3182.15	1.06949005	YES
U-2932	chr18	39622006	48041206	4	gain	SMAD2	6044.48	1.06464173	YES
U-2932	chr3	170302918	195619161	4	gain	TP63	849.85	1.04224409	YES
U-2932	chr19	34779380	42133633	3	gain	AKT2	8394.89	1.0363148236	YES
U-2932	chr19	45507694	54697483	3	gain	CNOT3	610.48	1.0314740847	YES
U-2932	chr19	45507694	54697483	3	gain	ZNF331	640.65	1.0284297043	YES
U-2932	chr13	29281528	35774703	1	loss	BRCA2	1172.69	1.0158384485	YES
U-2932	chr6	93243303	170640583	1	loss	EZR	13996.85	1.0144322416	YES
U-2932	chr19	45507694	54697483	3	gain	POLD1	7024.07	1.0048404674	YES
U-2932	chrX	56563888	114906850	3	gain	NONO	18248.1	0.9998560057	YES
U-2932	chrX	56563888	114906850	3	gain	MSN	12822.15	0.9714569851	YES
U-2932	chr3	170302918	195619161	4	gain	BCL6	4896.94	0.9647603043	YES
U-2932	chr11	118351526	122301563	4	gain	KMT2A	5464.17	0.9609717613	YES
U-2932	chr11	118351526	122301563	4	gain	CBL	4877.83	0.9601263994	YES
U-2932	chr6	93243303	170640583	1	loss	CCNC	2156.3	0.9498022695	YES
U-2932	chr19	4318256	5613583	3	gain	SH3GL1	1356.74	0.9460937042	YES
U-2932	chr11	118351526	122301563	4	gain	ARHGEF12	1972.25	0.9449841692	YES
U-2932	chr19	10984140	11178762	4	gain	SMARCA4	12083.94	0.9307089736	YES
U-2932	chr6	93243303	170640583	1	loss	BCLAF1	6399.51	0.9235272437	YES
U-2932	chrX	56563888	114906850	3	gain	ZMYM3	2834.17	0.9120846868	YES
U-2932	chr19	34779380	42133633	3	gain	CD79A	16791.79	0.8895280495	YES
U-2932	chrX	56563888	114906850	3	gain	BTK	5120.21	0.8759794057	YES
U-2932	chr18	39622006	48041206	4	gain	SETBP1	2045.67	0.8516832826	YES
U-2932	chr19	45507694	54697483	3	gain	PPP2R1A	8113.28	0.8484035756	YES
U-2932	chr19	45507694	54697483	3	gain	BAX	2745.66	0.8452730884	YES
U-2932	chr11	110093128	112260546	4	gain	POU2AF1	13080.62	0.8403517798	YES
U-2932	chr12	56717030	56718524	4	gain	NACA	24001.92	0.8322986493	YES
U-2932	chrX	56563888	114906850	3	gain	ATRX	4019.93	0.8263347183	YES
U-2932	chr6	93243303	170640583	1	loss	GOPC	1377.86	0.8164428627	YES
U-2932	chr19	45507694	54697483	3	gain	BCL2L12	1417.08	0.7863283149	YES
U-2932	chr6	93243303	170640583	1	loss	FGFR1OP	677.87	0.7225310918	YES
U-2932	chrX	56563888	114906850	3	gain	FOXO4	290.66	0.7102919758	YES
U-2932	chrX	56563888	114906850	3	gain	MED12	1659.47	0.708642823	YES
U-2932	chr14	64120919	67864923	1	loss	MAX	1332.6	0.6618536671	YES
U-2932	chr6	93243303	170640583	1	loss	QKI	2168.37	0.6571817895	YES
U-2932	chr11	105898264	109424305	3	gain	ATM	5569.77	0.6207670189	YES
U-2932	chr19	1275579	2805184	3	gain	TCF3	12767.84	0.5859733981	YES
U-2932	chr3	52603543	86066905	1	loss	FOXP1	3186.18	0.5793865687	YES
U-2932	chr11	9575876	36633485	1	loss	FANCF	449.56	0.5649470441	YES
U-2932	chr11	122655995	134986787	1	loss	FLI1	1583.03	0.5516256794	YES
U-2932	chr14	64120919	67864923	1	loss	RAD51B	144.83	0.5370359384	YES
U-2932	chr1	119991413	121568946	3	gain	NOTCH2	1863.63	0.5168173703	YES
U-2932	chr6	93243303	170640583	1	loss	ARID1B	2028.57	0.501068052	YES
U-2932	chr19	42199467	45502243	1	loss	ERCC2	1126.43	0.49499873	YES
U-2932	chr13	100604925	103058365	1	loss	ERCC5	207.18	0.4859775378	YES
U-2932	chr19	42199467	45502243	1	loss	CIC	1811.33	0.4629176233	YES
U-2932	chr19	42199467	45502243	1	loss	BCL3	607.47	0.3911293282	YES
U-2932	chr6	93243303	170640583	1	loss	FOXO3	357.04	0.3805366138	YES
U-2932	chr13	29281528	35774703	1	loss	NBEA	158.91	0.3722120984	YES
U-2932	chr6	93243303	170640583	1	loss	TNFAIP3	742.23	0.3717674519	YES
U-2932	chr10	70111250	70857816	1	loss	PRF1	3.02	0.2491749175	YES
U-2932	chr6	93243303	170640583	1	loss	PRDM1	853.87	0.2441933757	YES
U-2932	chr3	52603543	86066905	1	loss	CACNA1D	27.15	0.2382331263	YES
U-2932	chr3	52603543	86066905	1	loss	FHIT	28.16	0.1717575876	YES
U-2932	chr14	64120919	67864923	1	loss	GPHN	81.46	0.1481699753	YES
U-2932	chr13	48096721	49382917	1	loss	RB1	722.12	0.1393064924	YES
U-2932	chr3	52603543	86066905	1	loss	ROBO2	11.06	0.0812804986	YES
U-2932	chr6	93243303	170640583	1	loss	SGK1	170.98	0.0775753022	YES
U-2932	chr11	94064349	100255957	1	loss	MAML2	18.1	0.0544112165	YES
U-2932	chr3	170302918	195619161	4	gain	ETV5	26.15	0.0212656951	YES
U-2946	chr9	12193	28863729	1	loss	NFIB	422.41	4.7820721822	YES
U-2946	chr7	75361968	100723157	3	gain	CDK6	9563.26	2.2580922414	YES
U-2946	chr7	100746529	102511999	3	gain	CUX1	11349.72	1.9914109293	YES
U-2946	chr7	13744	5983063	3	gain	CARD11	10028.23	1.5847247291	YES
U-2946	chr7	13744	5983063	3	gain	PMS2	1865.2	1.5315414441	YES
U-2946	chr7	5986851	6005970	5	gain	PMS2	1865.2	1.5315414441	YES
U-2946	chr7	6008915	73003140	3	gain	PMS2	1865.2	1.5315414441	YES
U-2946	chr8	127738241	145054157	3	gain	MYC	18613.67	1.4537906776	YES
U-2946	chr7	75361968	100723157	3	gain	HIP1	1121.46	1.4472841966	YES
U-2946	chr1	148089266	148889868	3	gain	PDE4DIP	1912.01	1.4057780706	YES
U-2946	chr7	6008915	73003140	3	gain	JAZF1	2002.45	1.3999270132	YES
U-2946	chr7	144377104	159144747	3	gain	KMT2C	8111.96	1.3219269853	YES
U-2946	chr7	102689611	143397914	3	gain	POT1	2128.01	1.2498590391	YES
U-2946	chr7	102689611	143397914	3	gain	CREB3L2	4234.73	1.2447348913	YES
U-2946	chr7	75361968	100723157	3	gain	AKAP9	4689.06	1.2232768687	YES
U-2946	chr9	121094900	121145423	3	gain	CNTRL	5937.14	1.1452511488	YES
U-2946	chr7	6008915	73003140	3	gain	IKZF1	13153.21	1.1125677634	YES
U-2946	chr7	6008915	73003140	3	gain	RAC1	5224.26	1.0777083088	YES
U-2946	chr7	75361968	100723157	3	gain	TRRAP	9712.22	1.0769911465	YES
U-2946	chr12	56714413	56784985	3	gain	NACA	30926.32	1.0724114722	YES
U-2946	chr7	6008915	73003140	3	gain	SBDS	1447.04	1.0084380305	YES
U-2946	chr8	127738241	145054157	3	gain	RECQL4	2987.72	0.9865117861	YES
U-2946	chr7	102689611	143397914	3	gain	TRIM24	1749.22	0.9861327374	YES
U-2946	chr7	6008915	73003140	3	gain	HNRNPA2B1	56325.13	0.979274888	YES
U-2946	chr7	102689611	143397914	3	gain	SND1	13234.07	0.961579039	YES
U-2946	chr17	156212	16690766	1	loss	RABEP1	2955.8	0.9607358773	YES
U-2946	chr14	104474503	104896809	3	gain	AKT1	4799.72	0.9391126042	YES
U-2946	chr7	102689611	143397914	3	gain	BRAF	1658.78	0.868773228	YES
U-2946	chr17	37982927	43508496	1	loss	STAT5B	1932.23	0.7483091466	YES
U-2946	chr7	144377104	159144747	3	gain	EZH2	4428.38	0.7229639894	YES
U-2946	chr9	12193	28863729	1	loss	PSIP1	4943.36	0.6802456357	YES
U-2946	chr17	156212	16690766	1	loss	TP53	2718.53	0.671146192	YES
U-2946	chr17	156212	16690766	1	loss	PER1	826.73	0.6554285143	YES
U-2946	chr17	37982927	43508496	1	loss	CDK12	2916.43	0.6372462261	YES
U-2946	chr17	156212	16690766	1	loss	NCOR1	3004.74	0.628780859	YES
U-2946	chr17	37982927	43508496	1	loss	ERBB2	122.36	0.6019461417	YES
U-2946	chr17	29571308	37929249	1	loss	SUZ12	3127.11	0.5700116259	YES
U-2946	chr17	37982927	43508496	1	loss	SMARCE1	1576.85	0.5674890342	YES
U-2946	chr17	156212	16690766	1	loss	MAP2K4	510.72	0.5518552936	YES
U-2946	chr17	16840864	18486117	1	loss	FLCN	367.08	0.4988584475	YES
U-2946	chr5	142770755	144162371	1	loss	ARHGAP26	186.2	0.4955448865	YES
U-2946	chr9	12193	28863729	1	loss	CDKN2A	1464.07	0.4899701481	YES
U-2946	chr17	37982927	43508496	1	loss	BRCA1	1093.8	0.4125769197	YES
U-2946	chr17	29571308	37929249	1	loss	NF1	895.89	0.3753966032	YES
U-2946	chr17	37982927	43508496	1	loss	LASP1	2753.64	0.3698150629	YES
U-2946	chr9	12193	28863729	1	loss	JAK2	154.28	0.2561267552	YES
U-2946	chr7	102689611	143397914	3	gain	KIAA1549	48.94	0.1976016474	YES
U-2946	chr17	37982927	43508496	1	loss	RARA	154.28	0.1928731448	YES
U-2946	chr7	6008915	73003140	3	gain	FKBP9	2.13	0.1799594458	YES
U-2946	chr6	31164505	31170677	3	gain	POU5F1	2.13	0.1653983538	YES
U-2946	chr17	19357830	20257671	5	gain	SPECC1	36.18	0.1040169279	YES
U-2946	chr17	20260163	20451639	7	gain	SPECC1	36.18	0.1040169279	YES
U-2946	chr7	102689611	143397914	3	gain	SMO	52.14	0.0866337456	YES
U-2946	chr17	37982927	43508496	1	loss	STAT3	661.81	0.0817093365	YES
U-2946	chr9	12193	28863729	1	loss	MLLT3	36.18	0.0711728371	YES
U-2946	chr7	144377104	159144747	3	gain	MNX1	30.86	0.0690510073	YES
U-2946	chr8	127738241	145054157	3	gain	NDRG1	34.05	0.047303624	YES
U-2946	chr9	12193	28863729	1	loss	CD274	10.64	0.0365116295	YES
U-2946	chr17	156212	16690766	1	loss	GAS7	37.24	0.0089841494	YES
U-2946	chr17	37982927	43508496	1	loss	CCR7	12.77	0.0036228965	YES
U-2946	chr6	29887777	29943490	0	loss	HLA-A	2.13	0.0012666418	YES
WSU-DLCL2	chr3	188179091	195753262	4	gain	LPP	6314.39	2.4362372735	YES
WSU-DLCL2	chr13	43356035	46896860	3	gain	LCP1	110247.26	2.0209855927	YES
WSU-DLCL2	chr10	82827218	89340138	1	loss	BMPR1A	1416.88	1.8171806732	YES
WSU-DLCL2	chr7	75738697	76358904	1	loss	HIP1	1680.67	1.7704246272	YES
WSU-DLCL2	chr8	39584590	128008993	3	gain	EXT1	764.21	1.7034431004	YES
WSU-DLCL2	chr7	13744	50117423	3	gain	HOXA13	148.38	1.6130306379	YES
WSU-DLCL2	chr8	39584590	128008993	3	gain	COX6C	5557.94	1.5989623989	YES
WSU-DLCL2	chr8	12415081	39283649	3	gain	WRN	2643.68	1.5785504518	YES
WSU-DLCL2	chr8	39584590	128008993	3	gain	PLAG1	648.8	1.5179922322	YES
WSU-DLCL2	chr8	39584590	128008993	3	gain	TCEA1	12859.59	1.4776812458	YES
WSU-DLCL2	chr8	39584590	128008993	3	gain	EIF3E	28669.33	1.4435866439	YES
WSU-DLCL2	chr8	39584590	128008993	3	gain	PABPC1	165168.2	1.4178360546	YES
WSU-DLCL2	chr7	13744	50117423	3	gain	PMS2	2224.73	1.4124821434	YES
WSU-DLCL2	chr8	12415081	39283649	3	gain	PCM1	8637.07	1.35218564	YES
WSU-DLCL2	chr7	13744	50117423	3	gain	CARD11	8740.84	1.3371915404	YES
WSU-DLCL2	chr7	50140108	55492502	3	gain	IKZF1	13438.57	1.3091061234	YES
WSU-DLCL2	chr8	39584590	128008993	3	gain	RAD21	24437.11	1.2946081634	YES
WSU-DLCL2	chr8	39584590	128008993	3	gain	CHCHD7	2691.2	1.2941095383	YES
WSU-DLCL2	chr8	39584590	128008993	3	gain	UBR5	16955.07	1.2727357801	YES
WSU-DLCL2	chr8	39584590	128008993	3	gain	IKBKB	5434.78	1.2682048827	YES
WSU-DLCL2	chr13	39655559	40665825	3	gain	FOXO1	6502.53	1.2440180434	YES
WSU-DLCL2	chr8	39584590	128008993	3	gain	HOOK3	3972.32	1.1874922773	YES
WSU-DLCL2	chr3	149983252	155931991	3	gain	GMPS	5226.27	1.1618305259	YES
WSU-DLCL2	chr8	39584590	128008993	3	gain	NCOA2	1777.65	1.0553922878	YES
WSU-DLCL2	chr12	112408575	112428794	4	gain	PTPN11	6986.46	1.0546947887	YES
WSU-DLCL2	chr3	195788628	198228341	4	gain	TFRC	7260.92	0.9727358122	YES
WSU-DLCL2	chr7	13744	50117423	3	gain	HNRNPA2B1	55546.47	0.942894798	YES
WSU-DLCL2	chr7	13744	50117423	3	gain	RAC1	6719.77	0.9181215665	YES
WSU-DLCL2	chr8	39584590	128008993	3	gain	NBN	2489.49	0.9055588697	YES
WSU-DLCL2	chr8	39584590	128008993	3	gain	KAT6A	4657.97	0.879493951	YES
WSU-DLCL2	chr8	39584590	128008993	3	gain	HEY1	13.58	0.8669007341	YES
WSU-DLCL2	chr7	13744	50117423	3	gain	JAZF1	731.23	0.8659843872	YES
WSU-DLCL2	chr8	39584590	128008993	3	gain	MYC	13122.41	0.8060761987	YES
WSU-DLCL2	chr3	101849616	123502751	1	loss	CBLB	1360.63	0.6878944504	YES
WSU-DLCL2	chr8	12415081	39283649	3	gain	LEPROTL1	445.14	0.6418776346	YES
WSU-DLCL2	chr3	101849616	123502751	1	loss	POLQ	1423.67	0.6064096685	YES
WSU-DLCL2	chr15	72161877	78544274	1	loss	PML	610.98	0.5401994648	YES
WSU-DLCL2	chr10	68396767	68672947	1	loss	TET1	93.1	0.4050878923	YES
WSU-DLCL2	chr13	47943386	50390272	1	loss	RB1	1714.61	0.3595004847	YES
WSU-DLCL2	chr8	39584590	128008993	3	gain	ANK1	107.65	0.2281856433	YES
WSU-DLCL2	chr10	82827218	89340138	1	loss	NUTM2A	2.91	0.1337316176	YES
WSU-DLCL2	chr10	82827218	89340138	1	loss	FAS	28.12	0.1161039926	YES
WSU-DLCL2	chr8	12415081	39283649	3	gain	FGFR1	10.67	0.0089952368	YES
WSU-DLCL2	chr3	188179091	195753262	4	gain	TP63	1.94	0.0048458003	YES
WSU-DLCL2	chr6	29887777	29975406	0	loss	HLA-A	0.97	0.0002041892	YES
DOHH-2	chr7	77029296	100723157	3	gain	BAIAP2L1	986.62	5.4675028401	neutral
DOHH-2	chr7	142094785	156756517	3	gain	ZNF467	879.99	5.25220834	neutral
DOHH-2	chr7	13744	40860445	3	gain	CREB5	3038.13	4.0700597265	neutral
DOHH-2	chr7	73175405	75217273	3	gain	METTL27	58.04	3.9954107389	neutral
DOHH-2	chr7	142094785	156756517	3	gain	SSPO	361.71	3.6124640045	neutral
DOHH-2	chr7	102315833	142065587	3	gain	KDM7A	3935.66	3.555039677	neutral
DOHH-2	chr7	77029296	100723157	3	gain	STAG3	9671.8	3.5029511791	neutral
DOHH-2	chr7	77029296	100723157	3	gain	GNG11	134.97	2.9237490071	neutral
DOHH-2	chr7	102315833	142065587	3	gain	IQUB	51.29	2.8274531422	neutral
DOHH-2	chr7	142094785	156756517	3	gain	ZNF862	1579.12	2.7272680171	neutral
DOHH-2	chr7	77029296	100723157	3	gain	ABCB4	402.2	2.7232102555	neutral
DOHH-2	chr7	102315833	142065587	3	gain	PRKAR2B	4530.87	2.7180599298	neutral
DOHH-2	chr7	73175405	75217273	3	gain	VPS37D	307.73	2.6180503368	neutral
DOHH-2	chr7	102315833	142065587	3	gain	SLC37A3	723.43	2.6092115704	neutral
DOHH-2	chr7	102315833	142065587	3	gain	FAM3C	6074.91	2.5982194983	neutral
DOHH-2	chr7	142094785	156756517	3	gain	ATG9B	290.18	2.5885046534	neutral
DOHH-2	chr7	102315833	142065587	3	gain	ATXN7L1	747.72	2.5785078367	neutral
DOHH-2	chr7	102315833	142065587	3	gain	TFEC	314.48	2.5640440277	neutral
DOHH-2	chr7	102315833	142065587	3	gain	CPED1	134.97	2.5474849791	neutral
DOHH-2	chr7	13744	40860445	3	gain	RAPGEF5	14723.65	2.5177197029	neutral
DOHH-2	chr7	73175405	75217273	3	gain	GTF2IRD1	2386.23	2.4980249429	neutral
DOHH-2	chr7	41689544	57002149	3	gain	CAMK2B	62.09	2.4849252935	neutral
DOHH-2	chr7	142094785	156756517	3	gain	RNF32	188.96	2.4737841199	neutral
DOHH-2	chr7	102315833	142065587	3	gain	SMKR1	74.23	2.4730967849	neutral
DOHH-2	chr7	13744	40860445	3	gain	KIAA0895	156.56	2.4573207419	neutral
DOHH-2	chr7	142094785	156756517	3	gain	ZNF425	125.52	2.4490910865	neutral
DOHH-2	chr7	100753065	102309193	3	gain	TRIP6	2631.87	2.4291493865	neutral
DOHH-2	chr7	102315833	142065587	3	gain	CCDC136	946.13	2.3938214495	neutral
DOHH-2	chr7	13744	40860445	3	gain	GLCCI1	7470.47	2.3579652072	neutral
DOHH-2	chr7	102315833	142065587	3	gain	FBXL13	83.68	2.3348214286	neutral
DOHH-2	chr7	77029296	100723157	3	gain	GPC2	1857.16	2.3142901648	neutral
DOHH-2	chr16	18340244	18380917	3	gain	AC126755.2	53.99	2.1383589676	neutral
DOHH-2	chr7	77029296	100723157	3	gain	C7orf61	67.48	2.1145871416	neutral
DOHH-2	chr7	77029296	100723157	3	gain	FBXO24	40.49	2.1081221798	neutral
DOHH-2	chr7	102315833	142065587	3	gain	TMEM168	1537.28	2.0806716851	neutral
DOHH-2	chr7	41689544	57002149	3	gain	ZNF713	309.08	2.0651684893	neutral
DOHH-2	chr7	102315833	142065587	3	gain	BPGM	1376.67	2.0404129232	neutral
DOHH-2	chr7	100753065	102309193	3	gain	IFT22	616.8	2.0360131377	neutral
DOHH-2	chr7	13744	40860445	3	gain	STEAP1B	60.74	2.0220828941	neutral
DOHH-2	chr7	13744	40860445	3	gain	C7orf31	601.96	2.0040505374	neutral
DOHH-2	chr7	13744	40860445	3	gain	MTURN	1755.93	1.9784197925	neutral
DOHH-2	chr7	102315833	142065587	3	gain	STRIP2	583.06	1.9749347966	neutral
DOHH-2	chr7	57017784	73009534	3	gain	AUTS2	3980.2	1.9544748104	neutral
DOHH-2	chr7	77029296	100723157	3	gain	GAL3ST4	558.77	1.9419154913	neutral
DOHH-2	chrY	2774627	57209339	3	gain	UTY	1661.45	1.9143150678	neutral
DOHH-2	chr7	102315833	142065587	3	gain	ST7	430.55	1.9110075455	neutral
DOHH-2	chr7	102315833	142065587	3	gain	BMT2	1166.12	1.8792726491	neutral
DOHH-2	chr7	102315833	142065587	3	gain	AHCYL2	1028.46	1.8628878148	neutral
DOHH-2	chr7	77029296	100723157	3	gain	ZCWPW1	477.79	1.854546866	neutral
DOHH-2	chr7	102315833	142065587	3	gain	MDFIC	1147.23	1.8495655118	neutral
DOHH-2	chr22	42518636	42563639	3	gain	SERHL2	210.55	1.84944442	neutral
DOHH-2	chr7	102315833	142065587	3	gain	WASL	630.3	1.8131433475	neutral
DOHH-2	chr7	102315833	142065587	3	gain	DNAJB9	601.96	1.7993483654	neutral
DOHH-2	chr7	102315833	142065587	3	gain	UBN2	2244.52	1.7965430162	neutral
DOHH-2	chr7	156833644	159144747	3	gain	WDR60	1441.46	1.7947953847	neutral
DOHH-2	chr7	142094785	156756517	3	gain	TPK1	203.8	1.787457974	neutral
DOHH-2	chr9	64369653	64428670	3	gain	ANKRD20A4	45.89	1.7854873225	neutral
DOHH-2	chr7	77029296	100723157	3	gain	PVRIG	97.18	1.7816481804	neutral
DOHH-2	chr7	142094785	156756517	3	gain	NOS3	107.97	1.7662840472	neutral
DOHH-2	chr7	13744	40860445	3	gain	HDAC9	2032.62	1.7566173537	neutral
DOHH-2	chr7	13744	40860445	3	gain	VPS41	4341.92	1.7511660876	neutral
DOHH-2	chr7	102315833	142065587	3	gain	CDHR3	221.35	1.7314386285	neutral
DOHH-2	chr7	41689544	57002149	3	gain	POLM	3793.95	1.7290496937	neutral
DOHH-2	chr7	102315833	142065587	3	gain	ZNF277	1780.23	1.7272522934	neutral
DOHH-2	chr7	102315833	142065587	3	gain	IMMP2L	623.55	1.7115996066	neutral
DOHH-2	chr7	13744	40860445	3	gain	IQCE	464.29	1.7106591504	neutral
DOHH-2	chr7	77029296	100723157	3	gain	TMEM243	4278.48	1.7076601933	neutral
DOHH-2	chr7	77029296	100723157	3	gain	SGCE	1132.38	1.7042750608	neutral
DOHH-2	chr7	57017784	73009534	3	gain	ZNF92	2823.53	1.695430263	neutral
DOHH-2	chrY	2774627	57209339	3	gain	TBL1Y	491.28	1.6938937351	neutral
DOHH-2	chr7	102315833	142065587	3	gain	PNPLA8	2722.3	1.6904915671	neutral
DOHH-2	chr7	102315833	142065587	3	gain	ING3	1673.6	1.6617902109	neutral
DOHH-2	chr7	77029296	100723157	3	gain	TSC22D4	7243.73	1.6591791369	neutral
DOHH-2	chr7	102315833	142065587	3	gain	MKRN1	5320.44	1.6579847802	neutral
DOHH-2	chr7	102315833	142065587	3	gain	ZNF800	2800.58	1.6571528318	neutral
DOHH-2	chr7	77029296	100723157	3	gain	SAP25	94.48	1.6466145758	neutral
DOHH-2	chr7	13744	40860445	3	gain	CCDC126	642.45	1.6462945879	neutral
DOHH-2	chr7	77029296	100723157	3	gain	CASD1	2058.26	1.6439316792	neutral
DOHH-2	chr7	77029296	100723157	3	gain	BRI3	1145.88	1.6413248473	neutral
DOHH-2	chr7	77029296	100723157	3	gain	MBLAC1	125.52	1.63839276	neutral
DOHH-2	chr7	57017784	73009534	3	gain	TYW1B	365.76	1.6286159555	neutral
DOHH-2	chr7	73175405	75217273	3	gain	GTF2IRD2	323.92	1.6276296396	neutral
DOHH-2	chr7	102315833	142065587	3	gain	POLR2J2	179.51	1.6255055841	neutral
DOHH-2	chr7	102315833	142065587	3	gain	TAS2R5	49.94	1.6202887579	neutral
DOHH-2	chrY	2774627	57209339	3	gain	KDM5D	2463.16	1.616915129	neutral
DOHH-2	chr16	74305430	74421281	3	gain	NPIPB15	87.73	1.5852431863	neutral
DOHH-2	chr7	142094785	156756517	3	gain	ZYX	1407.72	1.5737976165	neutral
DOHH-2	chr7	102315833	142065587	3	gain	LUC7L2	5454.05	1.5665242523	neutral
DOHH-2	chr7	73175405	75217273	3	gain	STX1A	151.16	1.5663707644	neutral
DOHH-2	chr7	102315833	142065587	3	gain	MKLN1	3958.61	1.5643083375	neutral
DOHH-2	chr7	142094785	156756517	3	gain	LRRC61	871.89	1.5583378016	neutral
DOHH-2	chr7	77029296	100723157	3	gain	CNPY4	881.34	1.5558183872	neutral
DOHH-2	chr7	77029296	100723157	3	gain	TRIM4	2611.63	1.5517306942	neutral
DOHH-2	chrY	2774627	57209339	3	gain	EIF1AY	1913.84	1.5509866688	neutral
DOHH-2	chr1	16564758	16734578	3	gain	NBPF1	774.72	1.5499979993	neutral
DOHH-2	chr7	77029296	100723157	3	gain	ZNF655	5968.28	1.5494104529	neutral
DOHH-2	chr7	77029296	100723157	3	gain	CROT	489.93	1.5458212165	neutral
DOHH-2	chr7	142094785	156756517	3	gain	CASP2	5595.77	1.5421121963	neutral
DOHH-2	chr7	13744	40860445	3	gain	LFNG	86.38	1.521488962	neutral
DOHH-2	chr7	77029296	100723157	3	gain	MTERF1	1009.56	1.5197808153	neutral
DOHH-2	chr7	41689544	57002149	3	gain	C7orf25	67.48	1.5131741227	neutral
DOHH-2	chr7	13744	40860445	3	gain	GPR146	367.11	1.5074941484	neutral
DOHH-2	chr7	77029296	100723157	3	gain	LMTK2	1997.53	1.5070049214	neutral
DOHH-2	chr7	13744	40860445	3	gain	C7orf50	11049.82	1.5031829227	neutral
DOHH-2	chr9	121034810	121145423	3	gain	C5	638.4	1.501087489	neutral
DOHH-2	chr7	73175405	75217273	3	gain	DNAJC30	581.71	1.4909906446	neutral
DOHH-2	chr7	102315833	142065587	3	gain	THAP5	1338.88	1.4909300124	neutral
DOHH-2	chr7	102315833	142065587	3	gain	WDR91	1321.34	1.4836542474	neutral
DOHH-2	chr7	57017784	73009534	3	gain	KCTD7	2094.7	1.4804283374	neutral
DOHH-2	chrY	2774627	57209339	3	gain	RPS4Y1	9737.93	1.4802585176	neutral
DOHH-2	chr7	102315833	142065587	3	gain	PMPCB	6624.23	1.4766182366	neutral
DOHH-2	chr7	102315833	142065587	3	gain	FMC1	390.06	1.4741868024	neutral
DOHH-2	chr10	46356582	48171173	3	gain	AGAP9	411.65	1.4704761678	neutral
DOHH-2	chr7	13744	40860445	3	gain	ARL4A	171.41	1.4690396949	neutral
DOHH-2	chr7	102315833	142065587	3	gain	EXOC4	3851.98	1.4689691993	neutral
DOHH-2	chr7	102315833	142065587	3	gain	COG5	60.74	1.4636732399	neutral
DOHH-2	chr7	142094785	156756517	3	gain	ZNF775	411.65	1.4588550773	neutral
DOHH-2	chr7	77029296	100723157	3	gain	GTPBP10	1986.73	1.45797568	neutral
DOHH-2	chr7	77029296	100723157	3	gain	SLC25A40	3429.53	1.4524675215	neutral
DOHH-2	chrY	2774627	57209339	3	gain	ZFY	618.15	1.4507498416	neutral
DOHH-2	chr7	13744	40860445	3	gain	DPY19L1	1732.99	1.4486128177	neutral
DOHH-2	chr7	73175405	75217273	3	gain	LIMK1	4779.21	1.4471359836	neutral
DOHH-2	chr7	13744	40860445	3	gain	SLC29A4	91.78	1.4444065574	neutral
DOHH-2	chr7	142094785	156756517	3	gain	REPIN1	8501.63	1.4429360325	neutral
DOHH-2	chr7	102315833	142065587	3	gain	MTPN	20276.23	1.4357709392	neutral
DOHH-2	chr7	77029296	100723157	3	gain	TMEM225B	45.89	1.4279639042	neutral
DOHH-2	chr22	42501598	42518211	4	gain	RRP7A	6124.84	1.4218897815	neutral
DOHH-2	chr22	42518636	42563639	3	gain	RRP7A	6124.84	1.4218897815	neutral
DOHH-2	chr7	13744	40860445	3	gain	COX19	1911.15	1.4150098226	neutral
DOHH-2	chr7	102315833	142065587	3	gain	GCC1	1467.1	1.4146131372	neutral
DOHH-2	chr7	142094785	156756517	3	gain	ABCB8	2024.52	1.4141396267	neutral
DOHH-2	chr7	13744	40860445	3	gain	THSD7A	24.29	1.4119356714	neutral
DOHH-2	chr7	77029296	100723157	3	gain	PCOLCE	452.14	1.4069506319	neutral
DOHH-2	chr7	102315833	142065587	3	gain	RINT1	2032.62	1.4065163011	neutral
DOHH-2	chr7	77029296	100723157	3	gain	ZNF3	1703.3	1.4053958907	neutral
DOHH-2	chr7	13744	40860445	3	gain	WIPI2	5589.02	1.394430117	neutral
DOHH-2	chr7	142094785	156756517	3	gain	LMBR1	3101.56	1.3915038329	neutral
DOHH-2	chr7	156762123	156826825	5	gain	LMBR1	3101.56	1.3915038329	neutral
DOHH-2	chr7	156833644	159144747	3	gain	LMBR1	3101.56	1.3915038329	neutral
DOHH-2	chrY	2774627	57209339	3	gain	DDX3Y	6428.52	1.3871664397	neutral
DOHH-2	chr7	41689544	57002149	3	gain	PSPH	2166.23	1.3870041394	neutral
DOHH-2	chr7	102315833	142065587	3	gain	TAS2R4	35.09	1.3853138571	neutral
DOHH-2	chr7	77029296	100723157	3	gain	AGFG2	685.64	1.3848235746	neutral
DOHH-2	chr7	13744	40860445	3	gain	GET4	1267.35	1.3840105565	neutral
DOHH-2	chr7	102315833	142065587	3	gain	MRPS33	1519.74	1.3736003676	neutral
DOHH-2	chr7	102315833	142065587	3	gain	C7orf49	2059.61	1.3718691371	neutral
DOHH-2	chr7	102315833	142065587	3	gain	KLHDC10	1967.83	1.3713499231	neutral
DOHH-2	chr7	102315833	142065587	3	gain	IFRD1	2326.85	1.3674228363	neutral
DOHH-2	chr7	142094785	156756517	3	gain	INSIG1	7532.56	1.3655507481	neutral
DOHH-2	chr7	102315833	142065587	3	gain	ARMC10	745.02	1.3578447603	neutral
DOHH-2	chr7	142094785	156756517	3	gain	ZNF398	1243.05	1.3570488922	neutral
DOHH-2	chr7	142094785	156756517	3	gain	SLC4A2	4943.87	1.3546148261	neutral
DOHH-2	chr7	13744	40860445	3	gain	SNX13	2733.1	1.351038947	neutral
DOHH-2	chr7	13744	40860445	3	gain	RBAK	2128.44	1.3477451465	neutral
DOHH-2	chr7	41689544	57002149	3	gain	MYO1G	9635.36	1.3470052795	neutral
DOHH-2	chr7	102315833	142065587	3	gain	TMEM140	74.23	1.343934822	neutral
DOHH-2	chr7	77029296	100723157	3	gain	GIGYF1	7420.54	1.3421084521	neutral
DOHH-2	chr7	13744	40860445	3	gain	ADAP1	78.28	1.3390352378	neutral
DOHH-2	chr7	73175405	75217273	3	gain	GTF2IRD2B	649.2	1.3375684632	neutral
DOHH-2	chr7	142094785	156756517	3	gain	TCAF1	225.4	1.3334122101	neutral
DOHH-2	chr7	57017784	73009534	3	gain	TYW1	1422.56	1.3321243014	neutral
DOHH-2	chr16	29099082	29804730	3	gain	NPIPB12	172.76	1.3309707242	neutral
DOHH-2	chr7	102315833	142065587	3	gain	CEP41	1436.06	1.3285698426	neutral
DOHH-2	chr7	77029296	100723157	3	gain	ZNF394	1214.71	1.3240115683	neutral
DOHH-2	chr7	77029296	100723157	3	gain	BET1	1313.24	1.3236171585	neutral
DOHH-2	chr15	28299469	28751559	3	gain	HERC2	1858.51	1.3201645136	neutral
DOHH-2	chr7	102315833	142065587	3	gain	CNOT4	1195.82	1.3199114776	neutral
DOHH-2	chr7	13744	40860445	3	gain	HIBADH	1932.74	1.3181262766	neutral
DOHH-2	chr7	102315833	142065587	3	gain	ORC5	1352.38	1.3171399214	neutral
DOHH-2	chr7	13744	40860445	3	gain	BBS9	431.9	1.3117094134	neutral
DOHH-2	chr7	13744	40860445	3	gain	RP9	732.88	1.3107857954	neutral
DOHH-2	chr7	102315833	142065587	3	gain	NRCAM	21.59	1.3087492423	neutral
DOHH-2	chr7	142094785	156756517	3	gain	GSTK1	3803.4	1.3078709873	neutral
DOHH-2	chr7	77029296	100723157	3	gain	CYP51A1	678.89	1.3074014636	neutral
DOHH-2	chr7	77029296	100723157	3	gain	CCDC146	145.77	1.3069440086	neutral
DOHH-2	chr7	13744	40860445	3	gain	MAFK	3051.62	1.3042067901	neutral
DOHH-2	chr7	41689544	57002149	3	gain	NUDCD3	4748.17	1.3009617584	neutral
DOHH-2	chr7	13744	40860445	3	gain	GPER1	2077.16	1.2986930706	neutral
DOHH-2	chr7	102315833	142065587	3	gain	KMT2E	5881.9	1.2964988939	neutral
DOHH-2	chr7	77029296	100723157	3	gain	ZKSCAN1	5252.95	1.295612314	neutral
DOHH-2	chr7	142094785	156756517	3	gain	PAXIP1	2934.2	1.2949503761	neutral
DOHH-2	chr7	102315833	142065587	3	gain	IRF5	527.72	1.2937960455	neutral
DOHH-2	chr7	77029296	100723157	3	gain	KRIT1	2421.32	1.2921585963	neutral
DOHH-2	chr7	41689544	57002149	3	gain	VOPP1	4111.12	1.2918023274	neutral
DOHH-2	chr7	13744	40860445	3	gain	ANKMY2	1371.27	1.2901537342	neutral
DOHH-2	chr7	13744	40860445	3	gain	TWISTNB	2746.6	1.2839109125	neutral
DOHH-2	chr7	13744	40860445	3	gain	KBTBD2	2614.33	1.2833450465	neutral
DOHH-2	chr7	102315833	142065587	3	gain	SRPK2	1930.04	1.28245411	neutral
DOHH-2	chr7	142094785	156756517	3	gain	FASTK	2650.77	1.2790451927	neutral
DOHH-2	chr7	41689544	57002149	3	gain	ZMIZ2	5864.36	1.2722141111	neutral
DOHH-2	chr7	102315833	142065587	3	gain	ADCK2	1687.1	1.2714773611	neutral
DOHH-2	chr7	13744	40860445	3	gain	GNA12	2900.46	1.2706983278	neutral
DOHH-2	chr7	156833644	159144747	3	gain	NOM1	3191.99	1.2671672187	neutral
DOHH-2	chr7	13744	40860445	3	gain	HERPUD2	1252.5	1.2666954335	neutral
DOHH-2	chr7	77029296	100723157	3	gain	GATAD1	2166.23	1.2663827449	neutral
DOHH-2	chr7	77029296	100723157	3	gain	DMTF1	5277.25	1.2646591988	neutral
DOHH-2	chr7	77029296	100723157	3	gain	C7orf43	1863.91	1.26358213	neutral
DOHH-2	chr7	142094785	156756517	3	gain	ZNF212	1048.7	1.2600049261	neutral
DOHH-2	chr7	13744	40860445	3	gain	YAE1D1	386.01	1.2565906908	neutral
DOHH-2	chr7	102315833	142065587	3	gain	LSMEM1	29.69	1.2523903262	neutral
DOHH-2	chr7	41689544	57002149	3	gain	SUMF2	5174.67	1.2494952401	neutral
DOHH-2	chr7	41689544	57002149	3	gain	FIGNL1	2882.91	1.248818502	neutral
DOHH-2	chr7	41689544	57002149	3	gain	NIPSNAP2	2703.41	1.2458435935	neutral
DOHH-2	chr7	102315833	142065587	3	gain	CBLL1	2124.39	1.2413508997	neutral
DOHH-2	chr7	100753065	102309193	3	gain	TRIM56	4451.24	1.239485984	neutral
DOHH-2	chr7	102315833	142065587	3	gain	CAPZA2	3722.42	1.2366522023	neutral
DOHH-2	chr7	13744	40860445	3	gain	SUN1	6612.08	1.2362289987	neutral
DOHH-2	chr16	29099082	29804730	3	gain	SPN	3992.35	1.2357175246	neutral
DOHH-2	chr7	77029296	100723157	3	gain	AP4M1	854.35	1.2357080353	neutral
DOHH-2	chr7	57017784	73009534	3	gain	ZNF736	2749.3	1.2317247641	neutral
DOHH-2	chr7	102315833	142065587	3	gain	ARF5	3490.27	1.2260104876	neutral
DOHH-2	chr7	77029296	100723157	3	gain	ZNF789	1700.6	1.2245088992	neutral
DOHH-2	chr7	13744	40860445	3	gain	ZFAND2A	502.08	1.2229746188	neutral
DOHH-2	chr7	73175405	75217273	3	gain	BAZ1B	11869.08	1.2228042335	neutral
DOHH-2	chr7	13744	40860445	3	gain	BRAT1	3949.16	1.2157739431	neutral
DOHH-2	chr7	13744	40860445	3	gain	FOXK1	5077.49	1.2155698586	neutral
DOHH-2	chr7	142094785	156756517	3	gain	SMARCD3	51.29	1.2103834808	neutral
DOHH-2	chr7	102315833	142065587	3	gain	DNAJC2	2993.59	1.207224985	neutral
DOHH-2	chr7	156833644	159144747	3	gain	NCAPG2	6078.95	1.2072091573	neutral
DOHH-2	chr1	93183362	93562384	3	gain	CCDC18	1405.02	1.2064727846	neutral
DOHH-2	chr7	13744	40860445	3	gain	ZDHHC4	1679	1.2033484479	neutral
DOHH-2	chr7	13744	40860445	3	gain	PLEKHA8	2244.52	1.2020414976	neutral
DOHH-2	chr7	13744	40860445	3	gain	LSM5	1919.24	1.2004828853	neutral
DOHH-2	chr16	30224089	30224798	4	gain	NPIPB13	40.49	1.1998222047	neutral
DOHH-2	chr7	102315833	142065587	3	gain	RBM28	3507.82	1.1996621075	neutral
DOHH-2	chr7	142094785	156756517	3	gain	ACTR3B	761.22	1.199108411	neutral
DOHH-2	chr7	77029296	100723157	3	gain	TECPR1	1360.48	1.1988104242	neutral
DOHH-2	chr7	142094785	156756517	3	gain	CDK5	628.95	1.1986925779	neutral
DOHH-2	chr7	102315833	142065587	3	gain	PRKRIP1	3587.45	1.1950730656	neutral
DOHH-2	chr7	73175405	75217273	3	gain	LAT2	6726.8	1.1950031148	neutral
DOHH-2	chr7	57017784	73009534	3	gain	POM121	6768.64	1.1947424301	neutral
DOHH-2	chr7	102315833	142065587	3	gain	UBE2H	5703.74	1.1931195865	neutral
DOHH-2	chr21	39212581	39278890	3	gain	BRWD1	6242.27	1.1922607631	neutral
DOHH-2	chr7	41689544	57002149	3	gain	DBNL	9179.17	1.1862846376	neutral
DOHH-2	chr7	13744	40860445	3	gain	ZNF12	2351.14	1.1852067183	neutral
DOHH-2	chr7	77029296	100723157	3	gain	PPP1R35	2089.3	1.1846667505	neutral
DOHH-2	chr7	142094785	156756517	3	gain	ASIC3	213.25	1.1797410932	neutral
DOHH-2	chr7	142094785	156756517	3	gain	ZNF786	477.79	1.1790297108	neutral
DOHH-2	chr1	84174946	84185254	3	gain	PRKACB	5073.44	1.1780278433	neutral
DOHH-2	chr7	102315833	142065587	3	gain	PIK3CG	4416.15	1.1760739921	neutral
DOHH-2	chr7	102315833	142065587	3	gain	ORAI2	10136.09	1.1754923161	neutral
DOHH-2	chr7	77029296	100723157	3	gain	ZSCAN25	1153.98	1.1749010718	neutral
DOHH-2	chr7	41689544	57002149	3	gain	POLD2	8358.56	1.1736468091	neutral
DOHH-2	chr7	102315833	142065587	3	gain	SSBP1	884.04	1.172723474	neutral
DOHH-2	chr7	77029296	100723157	3	gain	KIAA1324L	928.58	1.1703413044	neutral
DOHH-2	chr16	29099082	29804730	3	gain	C16orf54	268.59	1.1642560939	neutral
DOHH-2	chr7	77029296	100723157	3	gain	PTPN12	715.33	1.1634345877	neutral
DOHH-2	chr7	77029296	100723157	3	gain	FAM200A	448.09	1.1628935007	neutral
DOHH-2	chr7	13744	40860445	3	gain	AVL9	3614.44	1.1626729	neutral
DOHH-2	chr7	13744	40860445	3	gain	PHF14	4232.59	1.1608328381	neutral
DOHH-2	chr7	73175405	75217273	3	gain	ABHD11	522.33	1.1588577007	neutral
DOHH-2	chr7	13744	40860445	3	gain	ZNRF2	1754.58	1.1547594498	neutral
DOHH-2	chr7	13744	40860445	3	gain	2007-09-01	12113.37	1.1543197602	neutral
DOHH-2	chr7	142094785	156756517	3	gain	ZNF746	1153.98	1.1535570291	neutral
DOHH-2	chr7	77029296	100723157	3	gain	TAF6	2768.19	1.1510927284	neutral
DOHH-2	chr7	13744	40860445	3	gain	CBX3	16077.38	1.1505215164	neutral
DOHH-2	chr7	77029296	100723157	3	gain	SMURF1	1490.05	1.1499280997	neutral
DOHH-2	chr7	13744	40860445	3	gain	TOMM7	4119.22	1.1487659351	neutral
DOHH-2	chr3	57630369	57923064	3	gain	DENND6A	1839.61	1.1451494094	neutral
DOHH-2	chr7	77029296	100723157	3	gain	CLDN12	427.85	1.1445348028	neutral
DOHH-2	chr7	13744	40860445	3	gain	TRA2A	5178.72	1.1442847484	neutral
DOHH-2	chr7	102315833	142065587	3	gain	ZC3HC1	884.04	1.1430270746	neutral
DOHH-2	chr7	102315833	142065587	3	gain	NDUFA5	2452.37	1.1397898771	neutral
DOHH-2	chr1	93183362	93562384	3	gain	BCAR3	1413.11	1.1356453441	neutral
DOHH-2	chr4	112646354	112647660	4	gain	LARP7	2619.73	1.1344702301	neutral
DOHH-2	chr22	20670415	20710771	3	gain	PI4KA	4652.34	1.1313946362	neutral
DOHH-2	chr7	75361968	77023693	3	gain	POM121C	6485.21	1.1302072154	neutral
DOHH-2	chr7	142094785	156756517	3	gain	NUB1	2726.35	1.1230878342	neutral
DOHH-2	chr7	77029296	100723157	3	gain	FAM133B	773.37	1.1223306607	neutral
DOHH-2	chr7	102315833	142065587	3	gain	POLR2J3	739.62	1.118673036	neutral
DOHH-2	chr7	102315833	142065587	3	gain	POLR2J3	739.62	1.118673036	neutral
DOHH-2	chr7	41689544	57002149	3	gain	HUS1	820.6	1.1171136014	neutral
DOHH-2	chr7	75361968	77023693	3	gain	DTX2	376.56	1.1167922178	neutral
DOHH-2	chr7	13744	40860445	3	gain	CYTH3	816.56	1.1166810639	neutral
DOHH-2	chr7	13744	40860445	3	gain	MRM2	2639.97	1.1163135862	neutral
DOHH-2	chr7	73175405	75217273	3	gain	GTF2I	6884.71	1.1156515682	neutral
DOHH-2	chr1	149031965	149063786	5	gain	NBPF9	1704.64	1.1146962819	neutral
DOHH-2	chr7	100753065	102309193	3	gain	UFSP1	63.43	1.1145342197	neutral
DOHH-2	chr7	77029296	100723157	3	gain	RSBN1L	2737.15	1.114046102	neutral
DOHH-2	chr7	102315833	142065587	3	gain	COPG2	2032.62	1.1115585236	neutral
DOHH-2	chr20	20611281	20653653	3	gain	RALGAPA2	970.42	1.1105427288	neutral
DOHH-2	chr7	73175405	75217273	3	gain	TBL2	1255.2	1.1096785981	neutral
DOHH-2	chr18	3254018	3452428	3	gain	MYL12A	5856.26	1.1091611584	neutral
DOHH-2	chr7	102315833	142065587	3	gain	AKR1B1	4688.79	1.1080994853	neutral
DOHH-2	chr5	132557290	132608732	3	gain	RAD50	491.28	1.105751809	neutral
DOHH-2	chr7	77029296	100723157	3	gain	ZKSCAN5	1156.68	1.1057315748	neutral
DOHH-2	chr7	13744	40860445	3	gain	RPA3	1834.21	1.1024652364	neutral
DOHH-2	chr5	81437558	81467187	3	gain	SSBP2	3495.67	1.1023611867	neutral
DOHH-2	chr7	77029296	100723157	3	gain	PILRA	102.58	1.1018062691	neutral
DOHH-2	chr7	13744	40860445	3	gain	ZNF316	4275.78	1.0998729696	neutral
DOHH-2	chr7	41689544	57002149	3	gain	H2AFV	8154.76	1.0995419227	neutral
DOHH-2	chr7	57017784	73009534	3	gain	TMEM248	4609.15	1.0987286009	neutral
DOHH-2	chr12	10422223	10450718	3	gain	AC068775.1	2089.3	1.0975260618	neutral
DOHH-2	chr7	73175405	75217273	3	gain	EIF4H	17389.27	1.0973873848	neutral
DOHH-2	chr7	41689544	57002149	3	gain	TMED4	3411.99	1.0964629967	neutral
DOHH-2	chr7	13744	40860445	3	gain	KLHL7	1210.66	1.0956132995	neutral
DOHH-2	chr7	13744	40860445	3	gain	MIOS	2642.67	1.0941849416	neutral
DOHH-2	chr7	75361968	77023693	3	gain	TMEM120A	396.81	1.0925936974	neutral
DOHH-2	chr7	57017784	73009534	3	gain	ZNF138	869.19	1.0924458819	neutral
DOHH-2	chr7	77029296	100723157	3	gain	DBF4	2521.2	1.0913584914	neutral
DOHH-2	chr7	77029296	100723157	3	gain	ZSCAN21	344.17	1.0901575302	neutral
DOHH-2	chr7	13744	40860445	3	gain	EIF2AK1	8717.58	1.0887913081	neutral
DOHH-2	chr7	77029296	100723157	3	gain	ASNS	5930.49	1.0883626695	neutral
DOHH-2	chr7	77029296	100723157	3	gain	MEPCE	3143.4	1.0866313759	neutral
DOHH-2	chr7	142094785	156756517	3	gain	XRCC2	1979.98	1.0845897233	neutral
DOHH-2	chr10	133423223	133778707	1	loss	SCART1	469.69	1.0831667794	neutral
DOHH-2	chr7	13744	40860445	3	gain	SKAP2	4731.97	1.082108845	neutral
DOHH-2	chr7	102315833	142065587	3	gain	NUP205	6923.85	1.081377615	neutral
DOHH-2	chr7	100753065	102309193	3	gain	CLDN15	1266	1.0811780229	neutral
DOHH-2	chr7	102315833	142065587	3	gain	HILPDA	677.54	1.0805227667	neutral
DOHH-2	chr7	77029296	100723157	3	gain	VPS50	851.65	1.0804770262	neutral
DOHH-2	chr7	156833644	159144747	3	gain	UBE3C	4219.1	1.0800043517	neutral
DOHH-2	chr7	102315833	142065587	3	gain	TMEM209	1786.98	1.0799604755	neutral
DOHH-2	chr7	13744	40860445	3	gain	NUPL2	2235.07	1.0797917782	neutral
DOHH-2	chr7	13744	40860445	3	gain	CCZ1B	1039.25	1.075958104	neutral
DOHH-2	chr7	13744	40860445	3	gain	NFE2L3	600.61	1.0718957748	neutral
DOHH-2	chr7	77029296	100723157	3	gain	ANKIB1	3062.42	1.0713449856	neutral
DOHH-2	chr7	13744	40860445	3	gain	CDK13	5138.23	1.070488372	neutral
DOHH-2	chr7	77029296	100723157	3	gain	LRCH4	1688.45	1.0698648452	neutral
DOHH-2	chr7	100753065	102309193	3	gain	SRRT	7969.86	1.0693150606	neutral
DOHH-2	chr7	77029296	100723157	3	gain	CPSF4	2672.36	1.0691892007	neutral
DOHH-2	chr7	102315833	142065587	3	gain	NRF1	1052.75	1.0682105676	neutral
DOHH-2	chr7	102315833	142065587	3	gain	AGK	437.3	1.0680398103	neutral
DOHH-2	chr7	100753065	102309193	3	gain	PLOD3	757.17	1.0675292083	neutral
DOHH-2	chr7	102315833	142065587	3	gain	ATP6V1F	2704.76	1.0663852509	neutral
DOHH-2	chr7	142094785	156756517	3	gain	CUL1	4661.79	1.0660990611	neutral
DOHH-2	chr7	77029296	100723157	3	gain	LAMTOR4	2698.01	1.065226804	neutral
DOHH-2	chr5	132557290	132608732	3	gain	AC116366.3	31.04	1.0650197289	neutral
DOHH-2	chr7	13744	40860445	3	gain	GARS	10924.3	1.062805708	neutral
DOHH-2	chr19	52275536	52281589	3	gain	ZNF766	781.46	1.0583582757	neutral
DOHH-2	chr7	102315833	142065587	3	gain	CALU	3393.09	1.0549811012	neutral
DOHH-2	chr7	102315833	142065587	3	gain	NAMPT	3437.63	1.0514816537	neutral
DOHH-2	chr7	102315833	142065587	3	gain	ALKBH4	510.18	1.0492349457	neutral
DOHH-2	chr7	73175405	75217273	3	gain	BUD23	2769.54	1.0475391978	neutral
DOHH-2	chr7	57017784	73009534	3	gain	RABGEF1	184.91	1.0475300249	neutral
DOHH-2	chr7	77029296	100723157	3	gain	PEG10	10346.64	1.0460712324	neutral
DOHH-2	chr7	102315833	142065587	3	gain	SYPL1	8284.33	1.0444267102	neutral
DOHH-2	chr7	13744	40860445	3	gain	CDCA7L	6249.01	1.0421002954	neutral
DOHH-2	chr7	142094785	156756517	3	gain	ZNF282	1772.13	1.0417022627	neutral
DOHH-2	chr7	100753065	102309193	3	gain	VGF	140.37	1.0414492395	neutral
DOHH-2	chr7	77029296	100723157	3	gain	PTCD1	471.04	1.0354385952	neutral
DOHH-2	chr7	13744	40860445	3	gain	UMAD1	811.16	1.0345790757	neutral
DOHH-2	chr7	77029296	100723157	3	gain	SAMD9	739.62	1.0324264716	neutral
DOHH-2	chrY	2774627	57209339	3	gain	USP9Y	1025.76	1.0285628337	neutral
DOHH-2	chr7	77029296	100723157	3	gain	SRI	2746.6	1.0263430286	neutral
DOHH-2	chr7	77029296	100723157	3	gain	MCM7	18859.07	1.0253032976	neutral
DOHH-2	chr22	24231378	24411692	3	gain	SPECC1L	1398.27	1.0218620168	neutral
DOHH-2	chr7	73175405	75217273	3	gain	BCL7B	1957.03	1.02142329	neutral
DOHH-2	chr7	142094785	156756517	3	gain	TMUB1	1637.16	1.017603799	neutral
DOHH-2	chr7	102315833	142065587	3	gain	PUS7	1861.21	1.0169657298	neutral
DOHH-2	chr7	73175405	75217273	3	gain	RFC2	2529.3	1.0140177643	neutral
DOHH-2	chr7	13744	40860445	3	gain	CCZ1	874.59	1.0135414675	neutral
DOHH-2	chr7	102315833	142065587	3	gain	DLD	4341.92	1.0125919442	neutral
DOHH-2	chr7	77029296	100723157	3	gain	PEX1	2266.11	1.0122422057	neutral
DOHH-2	chr18	62082619	62211328	3	gain	PIGN	1641.21	1.0122272008	neutral
DOHH-2	chr7	13744	40860445	3	gain	FAM220A	1172.87	1.0114741304	neutral
DOHH-2	chr7	13744	40860445	3	gain	SP4	1054.1	1.0113081799	neutral
DOHH-2	chr7	102315833	142065587	3	gain	CHCHD3	2735.8	1.0109789401	neutral
DOHH-2	chr7	13744	40860445	3	gain	MICALL2	39.14	1.0104556603	neutral
DOHH-2	chr7	13744	40860445	3	gain	CHST12	531.77	1.0065936423	neutral
DOHH-2	chr7	41689544	57002149	3	gain	PHKG1	52.64	1.0063085452	neutral
DOHH-2	chr7	57017784	73009534	3	gain	GUSB	2446.97	1.0055207753	neutral
DOHH-2	chr7	41689544	57002149	3	gain	PURB	2931.5	1.0043883818	neutral
DOHH-2	chr7	102315833	142065587	3	gain	METTL2B	1348.33	1.0042890324	neutral
DOHH-2	chr7	13744	40860445	3	gain	IGF2BP3	5378.47	0.9994920591	neutral
DOHH-2	chr16	29099082	29804730	3	gain	NPIPB11	63.43	0.9947463342	neutral
DOHH-2	chr7	142094785	156756517	3	gain	RHEB	969.07	0.9945061524	neutral
DOHH-2	chr7	75361968	77023693	3	gain	RHBDD2	688.34	0.9934333011	neutral
DOHH-2	chr7	75361968	77023693	3	gain	MDH2	7687.77	0.9926786468	neutral
DOHH-2	chr7	102315833	142065587	3	gain	LSM8	2282.31	0.9924007444	neutral
DOHH-2	chr7	142094785	156756517	3	gain	CHPF2	1572.38	0.989941386	neutral
DOHH-2	chr7	57017784	73009534	3	gain	ERV3-1	1044.65	0.9888492375	neutral
DOHH-2	chr7	102315833	142065587	3	gain	AGBL3	191.65	0.9862766961	neutral
DOHH-2	chr7	100753065	102309193	3	gain	EPHB4	577.66	0.9850675004	neutral
DOHH-2	chr7	100753065	102309193	3	gain	AP1S1	2735.8	0.9849256242	neutral
DOHH-2	chr7	156833644	159144747	3	gain	DNAJB6	2922.06	0.983100021	neutral
DOHH-2	chr7	156833644	159144747	3	gain	PTPRN2	49.94	0.9808825455	neutral
DOHH-2	chr7	75361968	77023693	3	gain	YWHAG	11404.79	0.9800264553	neutral
DOHH-2	chr7	77029296	100723157	3	gain	ADAM22	580.36	0.9765657427	neutral
DOHH-2	chr7	77029296	100723157	3	gain	COPS6	3372.85	0.9743592213	neutral
DOHH-2	chr7	57017784	73009534	3	gain	ZNF273	820.6	0.973790179	neutral
DOHH-2	chr7	13744	40860445	3	gain	TAX1BP1	3703.52	0.9707433064	neutral
DOHH-2	chr7	57017784	73009534	3	gain	ZNF117	2168.93	0.9701013667	neutral
DOHH-2	chr1	93183362	93562384	3	gain	DR1	3777.75	0.9694480478	neutral
DOHH-2	chr7	156833644	159144747	3	gain	ESYT2	3231.13	0.968426742	neutral
DOHH-2	chr7	77029296	100723157	3	gain	GNB2	6552.69	0.9682864892	neutral
DOHH-2	chr7	41689544	57002149	3	gain	MRPL32	2633.22	0.9663712787	neutral
DOHH-2	chr7	77029296	100723157	3	gain	SDHAF3	875.94	0.9646473638	neutral
DOHH-2	chr1	179908555	180080663	3	gain	TOR1AIP1	901.59	0.9574356242	neutral
DOHH-2	chr7	142094785	156756517	3	gain	ACTR3C	35.09	0.956043956	neutral
DOHH-2	chr7	13744	40860445	3	gain	C7orf26	1741.09	0.9559434077	neutral
DOHH-2	chr7	75361968	77023693	3	gain	STYXL1	718.03	0.9558694321	neutral
DOHH-2	chr7	57017784	73009534	3	gain	ZNF680	1361.83	0.9535233539	neutral
DOHH-2	chr7	77029296	100723157	3	gain	BUD31	2124.39	0.947948979	neutral
DOHH-2	chr7	13744	40860445	3	gain	PRKAR1B	1912.5	0.9464300001	neutral
DOHH-2	chr7	142094785	156756517	3	gain	RBM33	4862.89	0.9443996333	neutral
DOHH-2	chr7	13744	40860445	3	gain	BZW2	4758.97	0.9415055413	neutral
DOHH-2	chr7	41689544	57002149	3	gain	CCT6A	12615.45	0.9375372744	neutral
DOHH-2	chr7	13744	40860445	3	gain	ANLN	2816.78	0.9240787743	neutral
DOHH-2	chr17	50745695	50746704	6	gain	LUC7L3	13724.89	0.9198079636	neutral
DOHH-2	chr7	13744	40860445	3	gain	NOD1	454.84	0.9168466849	neutral
DOHH-2	chr7	102315833	142065587	3	gain	PSMC2	2661.57	0.9161920596	neutral
DOHH-2	chr7	13744	40860445	3	gain	GGCT	2175.68	0.9155829809	neutral
DOHH-2	chr7	102315833	142065587	3	gain	TSPAN33	1840.96	0.9132787967	neutral
DOHH-2	chr7	75361968	77023693	3	gain	ZP3	85.03	0.910109353	neutral
DOHH-2	chr21	15826965	15866354	3	gain	USP25	1842.31	0.9100029143	neutral
DOHH-2	chr7	13744	40860445	3	gain	SUGCT	140.37	0.9090438105	neutral
DOHH-2	chr7	13744	40860445	3	gain	MPLKIP	1650.66	0.9078897071	neutral
DOHH-2	chr7	13744	40860445	3	gain	MAD1L1	1986.73	0.9054166037	neutral
DOHH-2	chr7	13744	40860445	3	gain	PSMG3	848.95	0.9036910876	neutral
DOHH-2	chr7	102315833	142065587	3	gain	IMPDH1	2556.29	0.8965406785	neutral
DOHH-2	chr7	41689544	57002149	3	gain	YKT6	3353.95	0.8938158163	neutral
DOHH-2	chr7	41689544	57002149	3	gain	DDX56	3452.48	0.89380623	neutral
DOHH-2	chr7	142094785	156756517	3	gain	ABCF2	2729.05	0.8920169379	neutral
DOHH-2	chr7	142094785	156756517	3	gain	ABCF2	2729.05	0.8920169379	neutral
DOHH-2	chr7	57017784	73009534	3	gain	CRCP	1475.2	0.8919190993	neutral
DOHH-2	chr7	13744	40860445	3	gain	NUDT1	1441.46	0.8909367921	neutral
DOHH-2	chr3	57630369	57923064	3	gain	SLMAP	2051.51	0.8902004659	neutral
DOHH-2	chr7	100753065	102309193	3	gain	ZNHIT1	1751.88	0.8900389588	neutral
DOHH-2	chr4	153349993	153555910	4	gain	MND1	1468.45	0.8900281332	neutral
DOHH-2	chr7	75361968	77023693	3	gain	TRIM73	45.89	0.886220992	neutral
DOHH-2	chr7	102315833	142065587	3	gain	BCAP29	28.34	0.8843353443	neutral
DOHH-2	chr7	13744	40860445	3	gain	OSBPL3	4742.77	0.8823541997	neutral
DOHH-2	chr18	3254018	3452428	3	gain	TGIF1	476.44	0.8819750831	neutral
DOHH-2	chr7	41689544	57002149	3	gain	OGDH	4993.81	0.8790461675	neutral
DOHH-2	chr7	41689544	57002149	3	gain	COA1	2495.56	0.8765983206	neutral
DOHH-2	chr7	77029296	100723157	3	gain	CDK14	4368.91	0.8758920239	neutral
DOHH-2	chr16	74305430	74421281	3	gain	PSMD7	2626.48	0.8755575409	neutral
DOHH-2	chr7	13744	40860445	3	gain	C1GALT1	1720.84	0.8697377909	neutral
DOHH-2	chr18	3254018	3452428	3	gain	MYL12B	3711.62	0.8672130918	neutral
DOHH-2	chr7	102315833	142065587	3	gain	TES	1013.61	0.8645291521	neutral
DOHH-2	chr2	99332897	99376638	3	gain	TXNDC9	672.14	0.8633339327	neutral
DOHH-2	chr7	57017784	73009534	3	gain	VKORC1L1	2042.06	0.8625427932	neutral
DOHH-2	chr7	13744	40860445	3	gain	RALA	1647.96	0.8622562746	neutral
DOHH-2	chr16	29099082	29804730	3	gain	QPRT	854.35	0.8620292438	neutral
DOHH-2	chr7	77029296	100723157	3	gain	ARPC1A	699.13	0.8604712224	neutral
DOHH-2	chr7	13744	40860445	3	gain	RNF216	2812.73	0.8593548466	neutral
DOHH-2	chr7	13744	40860445	3	gain	USP42	1156.68	0.8579184715	neutral
DOHH-2	chr6	32518647	32589854	3	gain	HLA-DRB5	1997.53	0.857698597	neutral
DOHH-2	chr7	75361968	77023693	3	gain	POR	1059.5	0.8553460135	neutral
DOHH-2	chr7	77029296	100723157	3	gain	PILRB	878.64	0.8533247006	neutral
DOHH-2	chr21	44539379	44771575	3	gain	UBE2G2	4696.88	0.8530943244	neutral
DOHH-2	chr7	102315833	142065587	3	gain	TNPO3	3561.8	0.8495042492	neutral
DOHH-2	chr7	73175405	75217273	3	gain	NCF1	6450.12	0.8494751461	neutral
DOHH-2	chr7	41689544	57002149	3	gain	LANCL2	762.57	0.84771915	neutral
DOHH-2	chr6	32518647	32589854	3	gain	HLA-DRB1	2965.25	0.8476712209	neutral
DOHH-2	chr2	99332897	99376638	3	gain	EIF5B	6535.15	0.8442799035	neutral
DOHH-2	chr7	13744	40860445	3	gain	NDUFA4	2951.75	0.8429753954	neutral
DOHH-2	chr7	142094785	156756517	3	gain	GIMAP8	10.8	0.8411214953	neutral
DOHH-2	chr1	179908555	180080663	3	gain	CEP350	2963.9	0.8406974848	neutral
DOHH-2	chr7	142094785	156756517	3	gain	ZBED6CL	271.29	0.8400371575	neutral
DOHH-2	chr7	77029296	100723157	3	gain	PDAP1	4200.2	0.8395787914	neutral
DOHH-2	chr7	102315833	142065587	3	gain	CCDC71L	664.04	0.8373594502	neutral
DOHH-2	chr7	102315833	142065587	3	gain	POLR2J	1213.36	0.8371550692	neutral
DOHH-2	chr7	13744	40860445	3	gain	FKBP14	547.97	0.8346966443	neutral
DOHH-2	chr7	41689544	57002149	3	gain	MRPS24	650.55	0.8320295014	neutral
DOHH-2	chr7	100753065	102309193	3	gain	FIS1	1786.98	0.8311927928	neutral
DOHH-2	chr7	13744	40860445	3	gain	TTYH3	3243.28	0.8271704016	neutral
DOHH-2	chr7	73175405	75217273	3	gain	NSUN5	1741.09	0.8265426257	neutral
DOHH-2	chr7	13744	40860445	3	gain	EIF3B	16641.54	0.8259101355	neutral
DOHH-2	chr7	77029296	100723157	3	gain	AC004922.1	22.94	0.8245372312	neutral
DOHH-2	chr7	41689544	57002149	3	gain	MRPS17	442.69	0.8177519165	neutral
DOHH-2	chr7	13744	40860445	3	gain	AP5Z1	1865.26	0.815353019	neutral
DOHH-2	chr7	77029296	100723157	3	gain	RBM48	537.17	0.8133311799	neutral
DOHH-2	chr7	57017784	73009534	3	gain	ASL	554.72	0.8132035134	neutral
DOHH-2	chr7	41689544	57002149	3	gain	TBRG4	3613.09	0.811589591	neutral
DOHH-2	chr7	77029296	100723157	3	gain	AZGP1	8.1	0.8045025658	neutral
DOHH-2	chr7	41689544	57002149	3	gain	PPIA	27397.14	0.8022318429	neutral
DOHH-2	chr7	13744	40860445	3	gain	INTS1	8824.2	0.8008033262	neutral
DOHH-2	chr7	13744	40860445	3	gain	FBXL18	662.69	0.8005291037	neutral
DOHH-2	chr7	13744	40860445	3	gain	AMZ1	39.14	0.7975276778	neutral
DOHH-2	chr7	77029296	100723157	3	gain	PHTF2	2950.4	0.7947490819	neutral
DOHH-2	chr16	29099082	29804730	3	gain	KIF22	4088.18	0.7911549877	neutral
DOHH-2	chr7	142094785	156756517	3	gain	PDIA4	3757.51	0.7896098893	neutral
DOHH-2	chr7	13744	40860445	3	gain	MALSU1	754.47	0.7871840575	neutral
DOHH-2	chr7	73175405	75217273	3	gain	CLIP2	884.04	0.7836400383	neutral
DOHH-2	chr7	102315833	142065587	3	gain	NDUFB2	1631.76	0.7821710356	neutral
DOHH-2	chr7	142094785	156756517	3	gain	KRBA1	487.23	0.7809382864	neutral
DOHH-2	chr7	100753065	102309193	3	gain	SLC12A9	1876.05	0.7781539246	neutral
DOHH-2	chr7	13744	40860445	3	gain	TMEM106B	1172.87	0.7768379918	neutral
DOHH-2	chr7	13744	40860445	3	gain	DNAAF5	2065.01	0.7765608861	neutral
DOHH-2	chr19	29207883	29213189	4	gain	UQCRFS1	1908.45	0.7753918537	neutral
DOHH-2	chr7	142094785	156756517	3	gain	TCAF2	24.29	0.7687114299	neutral
DOHH-2	chr7	102315833	142065587	3	gain	LRWD1	1585.87	0.7664367275	neutral
DOHH-2	chr1	120319851	120826695	4	gain	NBPF26	303.68	0.7650333795	neutral
DOHH-2	chr1	120830386	120838967	6	gain	NBPF26	303.68	0.7650333795	neutral
DOHH-2	chr7	41689544	57002149	3	gain	SEC61G	1445.51	0.7558538396	neutral
DOHH-2	chr7	13744	40860445	3	gain	AIMP2	1237.66	0.7545388408	neutral
DOHH-2	chr7	13744	40860445	3	gain	NT5C3A	1533.24	0.7462256529	neutral
DOHH-2	chr7	13744	40860445	3	gain	FAM126A	2854.57	0.7403247286	neutral
DOHH-2	chr7	13744	40860445	3	gain	ACTB	136370.23	0.7373085366	neutral
DOHH-2	chr7	41689544	57002149	3	gain	PSMA2	921.83	0.7275594901	neutral
DOHH-2	chr7	77029296	100723157	3	gain	MOSPD3	240.24	0.7228705399	neutral
DOHH-2	chr7	41689544	57002149	3	gain	CCM2	3432.23	0.7161425206	neutral
DOHH-2	chr7	57017784	73009534	3	gain	TRIM74	14.85	0.7155477032	neutral
DOHH-2	chr7	13744	40860445	3	gain	STARD3NL	728.83	0.7147120545	neutral
DOHH-2	chr10	133423223	133778707	1	loss	CYP2E1	17.55	0.7097600431	neutral
DOHH-2	chr7	13744	40860445	3	gain	CYCS	5786.07	0.7083308254	neutral
DOHH-2	chr7	102315833	142065587	3	gain	SLC35B4	1255.2	0.704172939	neutral
DOHH-2	chr7	77029296	100723157	3	gain	ARPC1B	2735.8	0.7032606586	neutral
DOHH-2	chr7	41689544	57002149	3	gain	CHCHD2	8650.09	0.7025309259	neutral
DOHH-2	chr7	77029296	100723157	3	gain	POP7	778.76	0.6940108634	neutral
DOHH-2	chr7	102315833	142065587	3	gain	FAM185A	148.46	0.6917664601	neutral
DOHH-2	chr7	13744	40860445	3	gain	MPP6	2044.76	0.6912873484	neutral
DOHH-2	chr8	97689026	97719195	4	gain	MTDH	5475.65	0.6886284778	neutral
DOHH-2	chr7	13744	40860445	3	gain	SCRN1	3610.39	0.6853715556	neutral
DOHH-2	chr18	62082619	62211328	3	gain	KIAA1468	1140.48	0.6853674537	neutral
DOHH-2	chr7	13744	40860445	3	gain	TNRC18	3444.38	0.6821664383	neutral
DOHH-2	chr7	102315833	142065587	3	gain	KCP	94.48	0.6587721235	neutral
DOHH-2	chr16	28356415	28362891	6	gain	NPIPB6	20.25	0.6415333439	neutral
DOHH-2	chr7	13744	40860445	3	gain	SNX10	1865.26	0.6406470836	neutral
DOHH-2	chr7	13744	40860445	3	gain	GPNMB	29.69	0.6324422196	neutral
DOHH-2	chr7	13744	40860445	3	gain	KDELR2	1912.5	0.6316933345	neutral
DOHH-2	chr7	77029296	100723157	3	gain	TMEM60	403.55	0.6298399453	neutral
DOHH-2	chr7	102315833	142065587	3	gain	TMEM178B	21.59	0.6173863311	neutral
DOHH-2	chr7	102315833	142065587	3	gain	FAM71F2	14.85	0.6072377837	neutral
DOHH-2	chr7	57017784	73009534	3	gain	ZNF107	2384.88	0.6014946065	neutral
DOHH-2	chr7	13744	40860445	3	gain	SNX8	1396.92	0.5993195596	neutral
DOHH-2	chr6	159710946	159711905	12	gain	SOD2	1792.37	0.5844033681	neutral
DOHH-2	chr6	159710946	159711905	12	gain	SOD2	1792.37	0.5844033681	neutral
DOHH-2	chr7	102315833	142065587	3	gain	AC011005.1	85.03	0.5812228716	neutral
DOHH-2	chr7	77029296	100723157	3	gain	SEM1	1341.58	0.5811764638	neutral
DOHH-2	chr7	13744	40860445	3	gain	TMEM184A	6.75	0.5665920537	neutral
DOHH-2	chr7	13744	40860445	3	gain	AHR	140.37	0.5610573368	neutral
DOHH-2	chr7	41689544	57002149	3	gain	AEBP1	1535.93	0.5604888444	neutral
DOHH-2	chr7	102315833	142065587	3	gain	AC105052.3	14.85	0.5603421168	neutral
DOHH-2	chr7	142094785	156756517	3	gain	ATP6V0E2	402.2	0.5595709307	neutral
DOHH-2	chr22	21467182	21469357	3	gain	TMEM191C	13.5	0.5578512397	neutral
DOHH-2	chr22	21469498	21478186	1	loss	TMEM191C	13.5	0.5578512397	neutral
DOHH-2	chr17	46082407	46286069	4	gain	KANSL1	5.4	0.5388325295	neutral
DOHH-2	chr7	142094785	156756517	3	gain	AGAP3	641.1	0.5379416244	neutral
DOHH-2	chr7	41689544	57002149	3	gain	STK17A	2853.22	0.5265137256	neutral
DOHH-2	chr7	100753065	102309193	3	gain	SH2B2	1669.55	0.5254254891	neutral
DOHH-2	chr7	102309587	102315419	6	gain	SH2B2	1669.55	0.5254254891	neutral
DOHH-2	chr7	102315833	142065587	3	gain	SH2B2	1669.55	0.5254254891	neutral
DOHH-2	chr7	73175405	75217273	3	gain	RCC1L	1226.86	0.52416773	neutral
DOHH-2	chr7	102315833	142065587	3	gain	DOCK4	31.04	0.5185577057	neutral
DOHH-2	chr7	13744	40860445	3	gain	DAGLB	965.02	0.5092167196	neutral
DOHH-2	chr7	77029296	100723157	3	gain	SLC25A13	596.56	0.4909218088	neutral
DOHH-2	chr7	77029296	100723157	3	gain	FZD1	79.63	0.4880335856	neutral
DOHH-2	chr1	93183362	93562384	3	gain	FNBP1L	159.26	0.4643374314	neutral
DOHH-2	chr7	13744	40860445	3	gain	ZNF853	14.85	0.4614428505	neutral
DOHH-2	chr7	41689544	57002149	3	gain	UBE2D4	218.65	0.4385571973	neutral
DOHH-2	chr7	102315833	142065587	3	gain	ZC3HAV1	1383.42	0.4287717801	neutral
DOHH-2	chr7	41689544	57002149	3	gain	URGCP	580.36	0.4195469535	neutral
DOHH-2	chr7	102315833	142065587	3	gain	UPK3BL1	17.55	0.4191378418	neutral
DOHH-2	chr7	13744	40860445	3	gain	EEPD1	1541.33	0.4155280583	neutral
DOHH-2	chr7	102315833	142065587	3	gain	RASA4	37.79	0.4150694711	neutral
DOHH-2	chr7	75361968	77023693	3	gain	HSPB1	633	0.4134633598	neutral
DOHH-2	chr21	44144782	44223127	3	gain	C21orf33	28.34	0.412588261	neutral
DOHH-2	chr7	142094785	156756517	3	gain	ZNF777	290.18	0.4039356981	neutral
DOHH-2	chr7	102315833	142065587	3	gain	LRRC4	64.78	0.3953736763	neutral
DOHH-2	chr7	142094785	156756517	3	gain	GIMAP2	41.84	0.3861084623	neutral
DOHH-2	chr7	13744	40860445	3	gain	ELMO1	1233.61	0.3426680167	neutral
DOHH-2	chr7	73175405	75217273	3	gain	CASTOR2	13.5	0.3388129	neutral
DOHH-2	chr22	18493406	18527964	3	gain	TMEM191B	9.45	0.3024806615	neutral
DOHH-2	chr22	18528121	18534108	4	gain	TMEM191B	9.45	0.3024806615	neutral
DOHH-2	chr7	41689544	57002149	3	gain	TNS3	954.22	0.2984016987	neutral
DOHH-2	chr7	13744	40860445	3	gain	TSPAN13	745.02	0.2966546614	neutral
DOHH-2	chr1	149488031	149539582	3	gain	NBPF19	83.68	0.2954072087	neutral
DOHH-2	chr1	149539599	149552293	5	gain	NBPF19	83.68	0.2954072087	neutral
DOHH-2	chr7	13744	40860445	3	gain	MACC1	487.23	0.2930351306	neutral
DOHH-2	chr7	77029296	100723157	3	gain	SAMD9L	52.64	0.2920037351	neutral
DOHH-2	chr1	145293153	145351165	4	gain	NBPF20	59.39	0.2901838792	neutral
DOHH-2	chr7	13744	40860445	3	gain	HOXA1	63.43	0.2808625576	neutral
DOHH-2	chr7	41689544	57002149	3	gain	PKD1L1	6.75	0.2745204365	neutral
DOHH-2	chr7	13744	40860445	3	gain	GRID2IP	8.1	0.27090301	neutral
DOHH-2	chr6	31111177	31269235	1	loss	HLA-C	364.41	0.2626283738	neutral
DOHH-2	chr6	31269363	31272075	4	gain	HLA-C	364.41	0.2626283738	neutral
DOHH-2	chr7	13744	40860445	3	gain	SDK1	16.2	0.2553057365	neutral
DOHH-2	chr7	13744	40860445	3	gain	HOXA3	53.99	0.2474997135	neutral
DOHH-2	chr7	142094785	156756517	3	gain	KCNH2	71.53	0.235779504	neutral
DOHH-2	chr7	13744	40860445	3	gain	HOXA5	29.69	0.2318535004	neutral
DOHH-2	chr7	13744	40860445	3	gain	MINDY4	2.7	0.2211000409	neutral
DOHH-2	chr7	102315833	142065587	3	gain	PARP12	40.49	0.2089446977	neutral
DOHH-2	chr7	142094785	156756517	3	gain	ZNF783	261.84	0.2002146103	neutral
DOHH-2	chr7	13744	40860445	3	gain	FAM221A	70.18	0.1960828141	neutral
DOHH-2	chr7	13744	40860445	3	gain	CYP2W1	72.88	0.1875402074	neutral
DOHH-2	chr7	13744	40860445	3	gain	HOXA6	16.2	0.1807766701	neutral
DOHH-2	chr21	44144782	44223127	3	gain	ICOSLG	31.04	0.1722737658	neutral
DOHH-2	chr21	44228977	44230082	0	loss	ICOSLG	31.04	0.1722737658	neutral
DOHH-2	chr7	142094785	156756517	3	gain	PRKAG2	13.5	0.1674210951	neutral
DOHH-2	chr22	18552475	18734086	3	gain	RIMBP3	5.4	0.1674072543	neutral
DOHH-2	chr17	46082407	46286069	4	gain	ARL17B	4.05	0.1646899356	neutral
DOHH-2	chr17	46286300	46674631	1	loss	ARL17B	4.05	0.1646899356	neutral
DOHH-2	chr7	102315833	142065587	3	gain	ANKRD7	4.05	0.157108683	neutral
DOHH-2	chr7	13744	40860445	3	gain	HOXA4	8.1	0.1419102403	neutral
DOHH-2	chr7	13744	40860445	3	gain	ICA1	6.75	0.1417372436	neutral
DOHH-2	chr1	146067826	146091041	4	gain	NBPF10	10.8	0.1416765053	neutral
DOHH-2	chr7	102315833	142065587	3	gain	WNT2	1.35	0.1251931994	neutral
DOHH-2	chr7	13744	40860445	3	gain	STK31	1.35	0.1060209424	neutral
DOHH-2	chr7	102315833	142065587	3	gain	TTC26	28.34	0.10283392	neutral
DOHH-2	chr7	77029296	100723157	3	gain	MAGI2	1.35	0.0927941345	neutral
DOHH-2	chr7	13744	40860445	3	gain	VWDE	2.7	0.0818553888	neutral
DOHH-2	chr19	54231475	54241153	4	gain	RPS9	5.4	0.0503692188	neutral
DOHH-2	chr7	102315833	142065587	3	gain	MEST	25.64	0.0483246269	neutral
DOHH-2	chr7	13744	40860445	3	gain	HOXA2	1.35	0.0475212672	neutral
DOHH-2	chr7	57017784	73009534	3	gain	TPST1	2.7	0.0373349312	neutral
DOHH-2	chr7	77029296	100723157	3	gain	TFR2	14.85	0.0231928573	neutral
DOHH-2	chr7	102315833	142065587	3	gain	PODXL	32.39	0.0220428857	neutral
DOHH-2	chr7	13744	40860445	3	gain	CHN2	1.35	0.0184195566	neutral
DOHH-2	chr7	13744	40860445	3	gain	HOXA7	5.4	0.0182741117	neutral
DOHH-2	chr1	77916050	77936055	4	gain	NEXN	5.4	0.013743139	neutral
DOHH-2	chr6	31269363	31272075	4	gain	HLA-B	14.85	0.0124714808	neutral
DOHH-2	chr6	31354505	31357219	0	loss	HLA-B	14.85	0.0124714808	neutral
DOHH-2	chr7	142094785	156756517	3	gain	GIMAP6	1.35	0.0113149035	neutral
DOHH-2	chr7	13744	40860445	3	gain	FSCN1	4.05	0.0068671614	neutral
DOHH-2	chr7	41689544	57002149	3	gain	BLVRA	1.35	0.0065349985	neutral
DOHH-2	chr6	31111177	31269235	1	loss	TCF19	1.35	0.0050864061	neutral
DOHH-2	chr7	102315833	142065587	3	gain	LRRN3	1.35	0.0047895835	neutral
DOHH-2	chr7	102315833	142065587	3	gain	HIPK2	1.35	0.0021981362	neutral
NU-DHL-1	chr7	92000796	100723157	3	gain	PPP1R9A	886.99	5	neutral
NU-DHL-1	chr8	12728908	128049332	3	gain	SDC2	79	5	neutral
NU-DHL-1	chr12	32365	16560829	4	gain	LRTM2	2378.23	4.9946236333	neutral
NU-DHL-1	chr8	12728908	128049332	3	gain	CSGALNACT1	2451.69	4.991144281	neutral
NU-DHL-1	chr3	197667	12833984	3	gain	CAMK1	6655.17	4.987395065	neutral
NU-DHL-1	chr12	32365	16560829	4	gain	CACNA2D4	22938.32	4.9698623156	neutral
NU-DHL-1	chr7	101040608	102396286	3	gain	NAT16	202.34	4.9440453501	neutral
NU-DHL-1	chr9	6012338	21078003	4	gain	GLDC	9487.99	4.9306855469	neutral
NU-DHL-1	chr5	140269	712233	4	gain	AHRR	2401.79	4.8054445125	neutral
NU-DHL-1	chr12	49130082	54340657	4	gain	DNAJC22	390.83	4.7195990822	neutral
NU-DHL-1	chr9	22447001	66908817	4	gain	MOB3B	906.39	4.6794461424	neutral
NU-DHL-1	chr12	32365	16560829	4	gain	CD163L1	284.11	4.6449007619	neutral
NU-DHL-1	chr12	32365	16560829	4	gain	EMP1	106.72	4.6387898809	neutral
NU-DHL-1	chr8	12728908	128049332	3	gain	RGS20	120.57	4.6358812673	neutral
NU-DHL-1	chr5	755958	45462026	4	gain	SLC1A3	153.84	4.5881300328	neutral
NU-DHL-1	chr12	32365	16560829	4	gain	KLRC4	1870.99	4.5338868049	neutral
NU-DHL-1	chr12	49130082	54340657	4	gain	SMAGP	2114.91	4.5197144872	neutral
NU-DHL-1	chr12	32365	16560829	4	gain	KLRK1	2911.81	4.5073202295	neutral
NU-DHL-1	chr12	32365	16560829	4	gain	KLRC2	428.25	4.4921014538	neutral
NU-DHL-1	chr8	12728908	128049332	3	gain	ZNF704	469.83	4.4274298423	neutral
NU-DHL-1	chr9	17358	4490827	4	gain	SLC1A1	239.76	4.3570545904	neutral
NU-DHL-1	chr9	4544545	6007874	1	loss	SLC1A1	239.76	4.3570545904	neutral
NU-DHL-1	chr12	32365	16560829	4	gain	SLC6A13	167.7	4.3522267206	neutral
NU-DHL-1	chr12	32365	16560829	4	gain	KLRC4-KLRK1	2608.3	4.3248504384	neutral
NU-DHL-1	chr12	32365	16560829	4	gain	KLRC3	906.39	4.2363383126	neutral
NU-DHL-1	chr8	12728908	128049332	3	gain	MTSS1	10300.14	4.2246100287	neutral
NU-DHL-1	chr12	32365	16560829	4	gain	SLC2A3	11558.55	4.1995417711	neutral
NU-DHL-1	chr12	32365	16560829	4	gain	PTMS	5793.13	4.1485822236	neutral
NU-DHL-1	chr8	12728908	128049332	3	gain	FAM84B	164.92	4.1460103575	neutral
NU-DHL-1	chr3	197667	12833984	3	gain	IRAK2	1122.59	4.1121115328	neutral
NU-DHL-1	chr5	140269	712233	4	gain	EXOC3	32023	4.0769760787	neutral
NU-DHL-1	chr3	197667	12833984	3	gain	SSUH2	121.96	3.968243639	neutral
NU-DHL-1	chr7	101040608	102396286	3	gain	VGF	407.46	3.9049681822	neutral
NU-DHL-1	chr12	54341704	57310388	3	gain	GTSF1	2590.28	3.8639903097	neutral
NU-DHL-1	chr8	12728908	128049332	3	gain	PSD3	8071.58	3.7379778303	neutral
NU-DHL-1	chr12	31324815	33426520	4	gain	FGD4	4882.59	3.7342544707	neutral
NU-DHL-1	chr6	41920939	42128953	3	gain	C6orf132	363.11	3.6798954132	neutral
NU-DHL-1	chr12	32365	16560829	4	gain	PTPRO	3455.09	3.673181477	neutral
NU-DHL-1	chr8	12728908	128049332	3	gain	EGR3	1194.66	3.6489755525	neutral
NU-DHL-1	chr12	49130082	54340657	4	gain	HOXC9	192.64	3.6092479484	neutral
NU-DHL-1	chr5	755958	45462026	4	gain	ZDHHC11	2220.24	3.6045899979	neutral
NU-DHL-1	chr7	102405668	108573398	3	gain	LAMB4	70.68	3.587088916	neutral
NU-DHL-1	chr7	102405668	108573398	3	gain	LAMB1	146.91	3.5554211036	neutral
NU-DHL-1	chr12	32365	16560829	4	gain	EPS8	1559.16	3.4185058343	neutral
NU-DHL-1	chr8	12728908	128049332	3	gain	TNFRSF10D	2387.94	3.4126689228	neutral
NU-DHL-1	chr7	92000796	100723157	3	gain	TMEM225B	55.44	3.3933161954	neutral
NU-DHL-1	chr12	32365	16560829	4	gain	C1S	467.05	3.2959549483	neutral
NU-DHL-1	chr12	43356415	49129818	7	gain	ADCY6	1204.36	3.2900797141	neutral
NU-DHL-1	chr8	12728908	128049332	3	gain	SLC26A7	49.89	3.2753413866	neutral
NU-DHL-1	chr3	197667	12833984	3	gain	BHLHE40	7885.87	3.2388988055	neutral
NU-DHL-1	chr8	12728908	128049332	3	gain	ADAM28	5018.41	3.1937095807	neutral
NU-DHL-1	chr8	12728908	128049332	3	gain	CPQ	396.37	3.1800677139	neutral
NU-DHL-1	chr8	12728908	128049332	3	gain	DUSP4	1456.6	3.1725357634	neutral
NU-DHL-1	chr8	12728908	128049332	3	gain	HTRA4	31.88	3.16395395	neutral
NU-DHL-1	chr8	12728908	128049332	3	gain	SNTB1	7223.4	3.1634598793	neutral
NU-DHL-1	chr7	92000796	100723157	3	gain	PON2	1365.13	3.1408002871	neutral
NU-DHL-1	chr12	32365	16560829	4	gain	HEBP1	314.6	3.1302236727	neutral
NU-DHL-1	chr7	92000796	100723157	3	gain	TFR2	1582.72	3.1244472521	neutral
NU-DHL-1	chr9	12193	17209	6	gain	WASHC1	911.93	3.1079975734	neutral
NU-DHL-1	chr9	17358	4490827	4	gain	WASHC1	911.93	3.1079975734	neutral
NU-DHL-1	chr12	39304796	40474932	4	gain	LRRK2	10082.55	3.0682102434	neutral
NU-DHL-1	chr12	32365	16560829	4	gain	ACRBP	360.34	3.0619805918	neutral
NU-DHL-1	chr5	755958	45462026	4	gain	CCL28	232.83	3.0093837245	neutral
NU-DHL-1	chr8	12728908	128049332	3	gain	ZNF703	561.3	3.0060731997	neutral
NU-DHL-1	chr8	12728908	128049332	3	gain	SH2D4A	350.64	2.981683362	neutral
NU-DHL-1	chr7	102405668	108573398	3	gain	NRCAM	4613.72	2.9722712907	neutral
NU-DHL-1	chr10	133423477	133778707	1	loss	SCART1	661.08	2.9666394421	neutral
NU-DHL-1	chr3	197667	12833984	3	gain	TTLL3	6025.97	2.9374914692	neutral
NU-DHL-1	chr8	12728908	128049332	3	gain	RAB11FIP1	5909.55	2.9313709345	neutral
NU-DHL-1	chr8	8088852	12354516	3	gain	MSRA	629.21	2.9237567726	neutral
NU-DHL-1	chr12	43356415	49129818	7	gain	ANO6	7019.67	2.9126052861	neutral
NU-DHL-1	chr7	92000796	100723157	3	gain	C7orf61	77.61	2.9100112486	neutral
NU-DHL-1	chr5	755958	45462026	4	gain	TRIO	10984.78	2.887581076	neutral
NU-DHL-1	chr3	12850596	16323482	3	gain	OXNAD1	3523	2.8817241594	neutral
NU-DHL-1	chr3	16326701	16370299	6	gain	OXNAD1	3523	2.8817241594	neutral
NU-DHL-1	chr5	755958	45462026	4	gain	SUB1	26461.32	2.8764467936	neutral
NU-DHL-1	chr12	19440673	29783752	4	gain	SOX5	3919.37	2.8461620017	neutral
NU-DHL-1	chr12	49130082	54340657	4	gain	ITGB7	5094.63	2.8319075492	neutral
NU-DHL-1	chr5	755958	45462026	4	gain	CARD6	690.19	2.8153324033	neutral
NU-DHL-1	chr12	54341704	57310388	3	gain	SUOX	641.68	2.7903012593	neutral
NU-DHL-1	chr9	17358	4490827	4	gain	DOCK8	19502.63	2.7825029562	neutral
NU-DHL-1	chr8	12728908	128049332	3	gain	PDLIM2	1304.15	2.7529394381	neutral
NU-DHL-1	chr12	32365	16560829	4	gain	CLEC2B	2489.11	2.7127253784	neutral
NU-DHL-1	chr8	12728908	128049332	3	gain	TNFRSF10B	10045.13	2.7096462157	neutral
NU-DHL-1	chr7	102405668	108573398	3	gain	ATXN7L1	1222.38	2.7036627444	neutral
NU-DHL-1	chr8	12728908	128049332	3	gain	TRIQK	376.97	2.6896458232	neutral
NU-DHL-1	chr18	74961030	80247394	3	gain	NFATC1	12719.95	2.6522981879	neutral
NU-DHL-1	chr12	19440673	29783752	4	gain	BHLHE41	3272.15	2.6243249009	neutral
NU-DHL-1	chr9	17358	4490827	4	gain	FOXD4	108.1	2.616293141	neutral
NU-DHL-1	chr9	22447001	66908817	4	gain	NPR2	419.93	2.6129349395	neutral
NU-DHL-1	chr12	54341704	57310388	3	gain	STAC3	1334.64	2.6107981221	neutral
NU-DHL-1	chr3	197667	12833984	3	gain	ARPC4-TTLL3	723.45	2.6064071248	neutral
NU-DHL-1	chr12	43356415	49129818	7	gain	TMEM117	480.91	2.6038767665	neutral
NU-DHL-1	chr12	54341704	57310388	3	gain	CD63	8146.42	2.5970727851	neutral
NU-DHL-1	chr7	83648386	91992294	3	gain	ABCB4	1585.49	2.567146151	neutral
NU-DHL-1	chr9	22447001	66908817	4	gain	DDX58	960.44	2.5598626836	neutral
NU-DHL-1	chr12	32365	16560829	4	gain	CLSTN3	4612.33	2.5448405009	neutral
NU-DHL-1	chr12	54341704	57310388	3	gain	PDE1B	2245.19	2.5328223745	neutral
NU-DHL-1	chr12	32365	16560829	4	gain	C12orf57	3705.94	2.5307954857	neutral
NU-DHL-1	chr8	8088852	12354516	3	gain	FAM86B1	45.74	2.5307070931	neutral
NU-DHL-1	chr5	755958	45462026	4	gain	ANKH	5385.67	2.519274614	neutral
NU-DHL-1	chr12	32365	16560829	4	gain	LPAR5	1201.59	2.5024679171	neutral
NU-DHL-1	chr12	32365	16560829	4	gain	CD69	3115.54	2.4910210857	neutral
NU-DHL-1	chr12	49130082	54340657	4	gain	GALNT6	1488.48	2.4881233765	neutral
NU-DHL-1	chr12	43356415	49129818	7	gain	PFKM	14974.84	2.4880596782	neutral
NU-DHL-1	chr7	102405668	108573398	3	gain	SYPL1	15737.09	2.4850349232	neutral
NU-DHL-1	chr12	49130082	54340657	4	gain	SLC4A8	435.18	2.4740193292	neutral
NU-DHL-1	chr5	755958	45462026	4	gain	ANXA2R	191.26	2.453875959	neutral
NU-DHL-1	chr12	49130082	54340657	4	gain	POU6F1	331.23	2.4503972657	neutral
NU-DHL-1	chr7	101040608	102396286	3	gain	PLOD3	3933.23	2.4462667537	neutral
NU-DHL-1	chr9	17358	4490827	4	gain	RFX3	2387.94	2.4451917189	neutral
NU-DHL-1	chr5	755958	45462026	4	gain	RPL37	78703.47	2.4350870612	neutral
NU-DHL-1	chr5	140269	712233	4	gain	PDCD6	8059.11	2.4303196253	neutral
NU-DHL-1	chr12	49130082	54340657	4	gain	AC023509.3	185.71	2.4264398453	neutral
NU-DHL-1	chr9	22447001	66908817	4	gain	CAAP1	5130.67	2.4232158156	neutral
NU-DHL-1	chr7	83648386	91992294	3	gain	ABCB1	490.61	2.4219999605	neutral
NU-DHL-1	chr7	102405668	108573398	3	gain	PIK3CG	5576.93	2.4212319133	neutral
NU-DHL-1	chr12	32365	16560829	4	gain	FAM234B	1341.57	2.419868037	neutral
NU-DHL-1	chr8	12728908	128049332	3	gain	EIF4EBP1	3207.01	2.4194426925	neutral
NU-DHL-1	chr12	43356415	49129818	7	gain	DDN	1683.89	2.4168750233	neutral
NU-DHL-1	chr5	755958	45462026	4	gain	RICTOR	5898.46	2.4041375004	neutral
NU-DHL-1	chr12	49130082	54340657	4	gain	ACVR1B	1319.39	2.4005407353	neutral
NU-DHL-1	chr9	22447001	66908817	4	gain	B4GALT1	14642.22	2.3776383888	neutral
NU-DHL-1	chr12	32365	16560829	4	gain	NINJ2	187.1	2.3745462853	neutral
NU-DHL-1	chr10	133423477	133778707	1	loss	CYP2E1	48.51	2.3744493392	neutral
NU-DHL-1	chr8	12728908	128049332	3	gain	SARAF	14086.46	2.3728736472	neutral
NU-DHL-1	chr8	12728908	128049332	3	gain	BMP1	562.68	2.3705963144	neutral
NU-DHL-1	chr10	47062	248614	3	gain	ZMYND11	2163.42	2.3653757845	neutral
NU-DHL-1	chr5	755958	45462026	4	gain	ZNF622	3098.91	2.3579447316	neutral
NU-DHL-1	chr12	32365	16560829	4	gain	ATN1	5963.6	2.3468761314	neutral
NU-DHL-1	chr8	8088852	12354516	3	gain	PRAG1	3035.16	2.3299530963	neutral
NU-DHL-1	chr12	54341704	57310388	3	gain	GDF11	3450.93	2.3264152928	neutral
NU-DHL-1	chr12	43356415	49129818	7	gain	SLC38A2	34934.82	2.3245589404	neutral
NU-DHL-1	chr12	49130082	54340657	4	gain	BIN2	1452.44	2.323286935	neutral
NU-DHL-1	chr12	19440673	29783752	4	gain	INTS13	8395.89	2.3158533215	neutral
NU-DHL-1	chr12	49130082	54340657	4	gain	METTL7A	11332.65	2.3084561812	neutral
NU-DHL-1	chr12	32365	16560829	4	gain	TIGAR	1865.44	2.3084443146	neutral
NU-DHL-1	chr12	31324815	33426520	4	gain	KIAA1551	15387.84	2.3084248482	neutral
NU-DHL-1	chr8	8088852	12354516	3	gain	SOX7	273.03	2.3041284094	neutral
NU-DHL-1	chr9	22447001	66908817	4	gain	FAM214B	802.45	2.2964936581	neutral
NU-DHL-1	chr8	12728908	128049332	3	gain	PAG1	5995.48	2.2824950642	neutral
NU-DHL-1	chr3	197667	12833984	3	gain	OXTR	259.17	2.2739795739	neutral
NU-DHL-1	chr14	73537538	73543727	5	gain	ACOT1	176.01	2.2713312342	neutral
NU-DHL-1	chr9	17358	4490827	4	gain	C9orf66	31.88	2.2469692698	neutral
NU-DHL-1	chr12	32365	16560829	4	gain	RAD52	1372.06	2.2414446557	neutral
NU-DHL-1	chr5	755958	45462026	4	gain	ANKRD33B	9562.83	2.2403928242	neutral
NU-DHL-1	chr3	197667	12833984	3	gain	ITPR1	5187.49	2.2344614711	neutral
NU-DHL-1	chr12	43356415	49129818	7	gain	ARF3	15222.92	2.2313112229	neutral
NU-DHL-1	chr8	12728908	128049332	3	gain	OXR1	3309.57	2.2262050985	neutral
NU-DHL-1	chr9	6012338	21078003	4	gain	KDM4C	4956.04	2.2254313198	neutral
NU-DHL-1	chr12	32365	16560829	4	gain	C1RL	537.74	2.2173565237	neutral
NU-DHL-1	chr12	54341704	57310388	3	gain	RBMS2	960.44	2.2082938628	neutral
NU-DHL-1	chr18	74961030	80247394	3	gain	PQLC1	3848.69	2.2057350291	neutral
NU-DHL-1	chr8	12728908	128049332	3	gain	SLC25A37	12765.68	2.2054121888	neutral
NU-DHL-1	chr8	12728908	128049332	3	gain	TACC1	12502.36	2.1937043796	neutral
NU-DHL-1	chr5	755958	45462026	4	gain	MRPL36	2253.5	2.1913191284	neutral
NU-DHL-1	chr12	19440673	29783752	4	gain	LRMP	44590.5	2.1768400292	neutral
NU-DHL-1	chr5	755958	45462026	4	gain	TARS	15739.86	2.168746514	neutral
NU-DHL-1	chr12	32365	16560829	4	gain	TPI1	47717.13	2.1529316824	neutral
NU-DHL-1	chr5	140269	712233	4	gain	CEP72	1223.76	2.1512271783	neutral
NU-DHL-1	chr18	74961030	80247394	3	gain	MBP	5357.96	2.1449978101	neutral
NU-DHL-1	chr5	755958	45462026	4	gain	NADK2	2376.85	2.1359260817	neutral
NU-DHL-1	chr12	32365	16560829	4	gain	M6PR	9878.82	2.1305933678	neutral
NU-DHL-1	chr12	32365	16560829	4	gain	APOLD1	738.69	2.1244061245	neutral
NU-DHL-1	chr3	197667	12833984	3	gain	ARPC4	8377.87	2.1178335576	neutral
NU-DHL-1	chr7	92000796	100723157	3	gain	CYP51A1	1433.04	2.1127495643	neutral
NU-DHL-1	chr16	69961578	70157197	3	gain	CLEC18A	52.66	2.1119756156	neutral
NU-DHL-1	chr5	755958	45462026	4	gain	NDUFS6	4222.89	2.1057951516	neutral
NU-DHL-1	chr5	755958	45462026	4	gain	OXCT1	8060.49	2.105386746	neutral
NU-DHL-1	chr8	12728908	128049332	3	gain	PTK2B	6407.1	2.1028203018	neutral
NU-DHL-1	chr12	32365	16560829	4	gain	FKBP4	19391.75	2.0968964192	neutral
NU-DHL-1	chr8	12728908	128049332	3	gain	ADAM9	3091.98	2.0917366397	neutral
NU-DHL-1	chr12	32365	16560829	4	gain	ADIPOR2	9176.16	2.0877608746	neutral
NU-DHL-1	chr8	12356141	12727311	4	gain	LONRF1	3165.43	2.0638231286	neutral
NU-DHL-1	chr8	12728908	128049332	3	gain	LONRF1	3165.43	2.0638231286	neutral
NU-DHL-1	chr7	83648386	91992294	3	gain	CDK14	4455.72	2.0597265791	neutral
NU-DHL-1	chr12	43356415	49129818	7	gain	CCNT1	8438.85	2.0583103165	neutral
NU-DHL-1	chr9	6012338	21078003	4	gain	RPS6	186800.86	2.0544918684	neutral
NU-DHL-1	chr12	54341704	57310388	3	gain	R3HDM2	2041.46	2.0515371505	neutral
NU-DHL-1	chr8	12728908	128049332	3	gain	NIPAL2	1873.76	2.0472031448	neutral
NU-DHL-1	chr7	102405668	108573398	3	gain	CCDC71L	2812.03	2.0447231146	neutral
NU-DHL-1	chr9	22447001	66908817	4	gain	CBWD5	2202.22	2.0439678344	neutral
NU-DHL-1	chr12	43356415	49129818	7	gain	TMEM106C	5816.69	2.0429524044	neutral
NU-DHL-1	chr8	12728908	128049332	3	gain	RPL7	29019.72	2.0425188681	neutral
NU-DHL-1	chr8	12728908	128049332	3	gain	ATP6V1H	2595.82	2.0367871143	neutral
NU-DHL-1	chr12	30630806	31103946	8	gain	IPO8	8217.1	2.0353170394	neutral
NU-DHL-1	chr9	6012338	21078003	4	gain	HACD4	1496.79	2.0308675477	neutral
NU-DHL-1	chr7	92000796	100723157	3	gain	PILRB	1287.52	2.0302314507	neutral
NU-DHL-1	chr8	8088852	12354516	3	gain	CTSB	4215.96	2.021449819	neutral
NU-DHL-1	chr12	32365	16560829	4	gain	DYRK4	1269.5	2.013500525	neutral
NU-DHL-1	chr12	54341704	57310388	3	gain	PAN2	8494.29	2.0132971676	neutral
NU-DHL-1	chr9	6012338	21078003	4	gain	UHRF2	13891.05	2.0089593683	neutral
NU-DHL-1	chr8	12728908	128049332	3	gain	TNFRSF10A	2137.08	2.008715072	neutral
NU-DHL-1	chr12	43356415	49129818	7	gain	LMBR1L	2339.43	2.0072432805	neutral
NU-DHL-1	chr7	101040608	102396286	3	gain	CLDN15	2173.12	1.9980067007	neutral
NU-DHL-1	chr12	54341704	57310388	3	gain	AC023055.1	44.35	1.9977477477	neutral
NU-DHL-1	chr12	43356415	49129818	7	gain	PRKAG1	2547.32	1.9974625141	neutral
NU-DHL-1	chr8	12728908	128049332	3	gain	VCPIP1	3798.8	1.9906201693	neutral
NU-DHL-1	chr12	40498169	43354344	4	gain	PRICKLE1	805.22	1.9900745889	neutral
NU-DHL-1	chr12	32365	16560829	4	gain	LPCAT3	1875.15	1.9898784308	neutral
NU-DHL-1	chr3	197667	12833984	3	gain	SUMF1	468.44	1.9820932909	neutral
NU-DHL-1	chr12	32365	16560829	4	gain	MLF2	8854.63	1.9779748712	neutral
NU-DHL-1	chr5	755958	45462026	4	gain	TMEM267	1473.23	1.9746379725	neutral
NU-DHL-1	chr12	32365	16560829	4	gain	MRPL51	6504.11	1.9744269887	neutral
NU-DHL-1	chr12	43356415	49129818	7	gain	IRAK4	2889.64	1.9693237904	neutral
NU-DHL-1	chr9	22447001	66908817	4	gain	RPP25L	1101.8	1.9680904271	neutral
NU-DHL-1	chr9	22447001	66908817	4	gain	GNE	3405.2	1.9679392119	neutral
NU-DHL-1	chr12	43356415	49129818	7	gain	DDX23	13996.38	1.9666139946	neutral
NU-DHL-1	chr12	49130082	54340657	4	gain	ATF7	2333.88	1.9622594553	neutral
NU-DHL-1	chr8	12728908	128049332	3	gain	ZHX2	5087.7	1.9619525355	neutral
NU-DHL-1	chr12	31324815	33426520	4	gain	YARS2	2716.4	1.9616792275	neutral
NU-DHL-1	chr8	12728908	128049332	3	gain	NSMAF	4943.57	1.9592989982	neutral
NU-DHL-1	chr12	32365	16560829	4	gain	GAPDH	244859.7	1.9582780536	neutral
NU-DHL-1	chr9	22447001	66908817	4	gain	SIGMAR1	5586.63	1.9537729165	neutral
NU-DHL-1	chr12	43356415	49129818	7	gain	ASB8	2289.54	1.9534624186	neutral
NU-DHL-1	chr5	755958	45462026	4	gain	MRPS30	4773.1	1.9508923316	neutral
NU-DHL-1	chr7	100746529	100992566	3	gain	SLC12A9	3901.36	1.9469923964	neutral
NU-DHL-1	chr12	43356415	49129818	7	gain	KANSL2	3305.41	1.9459407589	neutral
NU-DHL-1	chr12	32365	16560829	4	gain	PEX5	6419.57	1.9440635467	neutral
NU-DHL-1	chr17	37934477	37980655	15	gain	TBC1D3L	130.28	1.9406542335	neutral
NU-DHL-1	chr17	37981075	37987555	4	gain	TBC1D3L	130.28	1.9406542335	neutral
NU-DHL-1	chr12	32365	16560829	4	gain	TULP3	1355.43	1.9311365728	neutral
NU-DHL-1	chr3	197667	12833984	3	gain	EMC3	1767.04	1.9308283033	neutral
NU-DHL-1	chr8	12728908	128049332	3	gain	GNRH1	137.21	1.9238642737	neutral
NU-DHL-1	chr3	12836188	12840440	5	gain	RPL32	54258.66	1.9238471028	neutral
NU-DHL-1	chr9	22447001	66908817	4	gain	TLN1	30831.12	1.9237871035	neutral
NU-DHL-1	chr5	755958	45462026	4	gain	LMBRD2	2753.82	1.9174749507	neutral
NU-DHL-1	chr12	32365	16560829	4	gain	ARHGDIB	38428.71	1.9168978195	neutral
NU-DHL-1	chr12	49130082	54340657	4	gain	ATG101	2135.7	1.9141384719	neutral
NU-DHL-1	chr8	12728908	128049332	3	gain	MRPL15	2990.81	1.9101574974	neutral
NU-DHL-1	chr12	32365	16560829	4	gain	ERP27	133.05	1.9088404924	neutral
NU-DHL-1	chr12	49130082	54340657	4	gain	CALCOCO1	3085.05	1.9071089192	neutral
NU-DHL-1	chr7	101040608	102396286	3	gain	AP1S1	4706.57	1.9045578408	neutral
NU-DHL-1	chr12	19440673	29783752	4	gain	ERGIC2	2997.74	1.9042700512	neutral
NU-DHL-1	chr3	197667	12833984	3	gain	TADA3	5091.86	1.8927693628	neutral
NU-DHL-1	chr12	19440673	29783752	4	gain	BCAT1	20023.73	1.8887371305	neutral
NU-DHL-1	chr12	19440673	29783752	4	gain	ETFRF1	871.74	1.8848432432	neutral
NU-DHL-1	chr9	22447001	66908817	4	gain	APTX	2448.92	1.8846051435	neutral
NU-DHL-1	chr8	12728908	128049332	3	gain	LETM2	277.18	1.8794667679	neutral
NU-DHL-1	chr12	43356415	49129818	7	gain	RHEBL1	410.23	1.869167821	neutral
NU-DHL-1	chr8	12728908	128049332	3	gain	VDAC3	7032.14	1.8669807975	neutral
NU-DHL-1	chr12	32365	16560829	4	gain	CLEC2D	7432.67	1.8655869393	neutral
NU-DHL-1	chr12	54341704	57310388	3	gain	RDH16	30.49	1.8636919315	neutral
NU-DHL-1	chr5	140269	712233	4	gain	CCDC127	1460.76	1.8630431899	neutral
NU-DHL-1	chr12	54341704	57310388	3	gain	ESYT1	11462.92	1.8620921335	neutral
NU-DHL-1	chr9	22447001	66908817	4	gain	EXOSC3	3055.95	1.8549846852	neutral
NU-DHL-1	chr5	755958	45462026	4	gain	C5orf34	731.76	1.8533639965	neutral
NU-DHL-1	chr12	43356415	49129818	7	gain	FKBP11	2787.08	1.8526805597	neutral
NU-DHL-1	chr3	197667	12833984	3	gain	VGLL4	4770.33	1.8525553398	neutral
NU-DHL-1	chr9	22447001	66908817	4	gain	TESK1	1810.01	1.8524723717	neutral
NU-DHL-1	chr8	12728908	128049332	3	gain	C8orf76	498.93	1.8519357114	neutral
NU-DHL-1	chr3	12850596	16323482	3	gain	CHCHD4	1455.21	1.8481016195	neutral
NU-DHL-1	chr3	12850596	16323482	3	gain	TMEM43	4095.39	1.8469016947	neutral
NU-DHL-1	chr8	12728908	128049332	3	gain	RPL30	52472.21	1.8438259136	neutral
NU-DHL-1	chr8	12728908	128049332	3	gain	RPS20	53833.18	1.8438033577	neutral
NU-DHL-1	chr12	32365	16560829	4	gain	NOP2	9874.66	1.8411517075	neutral
NU-DHL-1	chr12	43356415	49129818	7	gain	SLC38A1	41246.28	1.8369719198	neutral
NU-DHL-1	chr12	49130082	54340657	4	gain	DIP2B	5208.28	1.835235185	neutral
NU-DHL-1	chr5	755958	45462026	4	gain	PRKAA1	4193.79	1.8339697594	neutral
NU-DHL-1	chr12	19440673	29783752	4	gain	C2CD5	5058.6	1.8323879072	neutral
NU-DHL-1	chr5	755958	45462026	4	gain	NIPBL	8264.22	1.8312121176	neutral
NU-DHL-1	chr12	19440673	29783752	4	gain	FGFR1OP2	3714.26	1.8304421534	neutral
NU-DHL-1	chr9	22447001	66908817	4	gain	RGP1	4254.77	1.8289120416	neutral
NU-DHL-1	chr12	32365	16560829	4	gain	CCDC77	1550.84	1.8276612244	neutral
NU-DHL-1	chr3	12850596	16323482	3	gain	BTD	184.33	1.8268582755	neutral
NU-DHL-1	chr8	12728908	128049332	3	gain	SLC20A2	1456.6	1.8261508411	neutral
NU-DHL-1	chr12	19440673	29783752	4	gain	GOLT1B	2802.32	1.8238856173	neutral
NU-DHL-1	chr12	32365	16560829	4	gain	CRACR2A	1927.81	1.8193443297	neutral
NU-DHL-1	chr9	22447001	66908817	4	gain	ZCCHC7	7718.17	1.8173775899	neutral
NU-DHL-1	chr12	32365	16560829	4	gain	TAPBPL	774.73	1.8168408315	neutral
NU-DHL-1	chr12	19440673	29783752	4	gain	RECQL	6455.6	1.8112085291	neutral
NU-DHL-1	chr12	19440673	29783752	4	gain	CMAS	3323.43	1.8109933727	neutral
NU-DHL-1	chr5	755958	45462026	4	gain	CCT5	25263.89	1.8098921525	neutral
NU-DHL-1	chr9	17358	4490827	4	gain	CBWD1	2705.31	1.8090104476	neutral
NU-DHL-1	chr8	12728908	128049332	3	gain	LRRC69	119.19	1.8068946698	neutral
NU-DHL-1	chr6	41920939	42128953	3	gain	TAF8	2997.74	1.8066162361	neutral
NU-DHL-1	chr3	197667	12833984	3	gain	RPUSD3	1844.66	1.8034440888	neutral
NU-DHL-1	chr12	32365	16560829	4	gain	PHB2	21372.23	1.8019597408	neutral
NU-DHL-1	chr12	49130082	54340657	4	gain	CERS5	2354.67	1.7976858136	neutral
NU-DHL-1	chr12	49130082	54340657	4	gain	PFDN5	9547.58	1.7970494568	neutral
NU-DHL-1	chr12	32365	16560829	4	gain	NDUFA9	3474.49	1.7916650337	neutral
NU-DHL-1	chr12	49130082	54340657	4	gain	COX14	1420.57	1.786610826	neutral
NU-DHL-1	chr5	755958	45462026	4	gain	HMGCS1	12333.28	1.7857320742	neutral
NU-DHL-1	chr12	43356415	49129818	7	gain	PUS7L	3992.83	1.7849198473	neutral
NU-DHL-1	chr8	12728908	128049332	3	gain	MRPL13	2242.41	1.7826275673	neutral
NU-DHL-1	chr12	32365	16560829	4	gain	DERA	1750.41	1.7817981563	neutral
NU-DHL-1	chr12	30630806	31103946	8	gain	DDX11	10523.27	1.7806359498	neutral
NU-DHL-1	chrY	11473845	57191989	5	gain	EIF1AY	1913.95	1.7703956947	neutral
NU-DHL-1	chr5	755958	45462026	4	gain	C5orf22	2228.55	1.7686399436	neutral
NU-DHL-1	chr5	755958	45462026	4	gain	C5orf51	3613.09	1.7672934133	neutral
NU-DHL-1	chr12	19440673	29783752	4	gain	MRPS35	5053.05	1.7626479992	neutral
NU-DHL-1	chr9	22447001	66908817	4	gain	SMIM27	302.13	1.7593110195	neutral
NU-DHL-1	chr9	22447001	66908817	4	gain	PIGO	1868.22	1.7591127884	neutral
NU-DHL-1	chr18	74961030	80247394	3	gain	AC090360.1	33.26	1.7586717428	neutral
NU-DHL-1	chr18	74961030	80247394	3	gain	ZADH2	3274.92	1.7583991787	neutral
NU-DHL-1	chr12	49130082	54340657	4	gain	MFSD5	1099.03	1.7462993447	neutral
NU-DHL-1	chr12	49130082	54340657	4	gain	FMNL3	3170.98	1.7458036583	neutral
NU-DHL-1	chr9	22447001	66908817	4	gain	STOML2	9837.24	1.7429318811	neutral
NU-DHL-1	chr8	64084	7275156	3	gain	ERICH1	2502.97	1.7420254229	neutral
NU-DHL-1	chr12	31324815	33426520	4	gain	DNM1L	8530.32	1.7400279536	neutral
NU-DHL-1	chr12	32365	16560829	4	gain	FBXL14	1543.91	1.7373031073	neutral
NU-DHL-1	chr12	43356415	49129818	7	gain	CACNB3	611.19	1.7343938887	neutral
NU-DHL-1	chr5	755958	45462026	4	gain	BRD9	5757.1	1.7307091064	neutral
NU-DHL-1	chr8	12728908	128049332	3	gain	TRPS1	1657.56	1.730482534	neutral
NU-DHL-1	chr5	140269	712233	4	gain	TPPP	59.59	1.7299541311	neutral
NU-DHL-1	chr12	32365	16560829	4	gain	NECAP1	1979.09	1.7290095209	neutral
NU-DHL-1	chr3	197667	12833984	3	gain	CRELD1	704.05	1.7282220215	neutral
NU-DHL-1	chr9	22447001	66908817	4	gain	IFT74	838.48	1.7278842032	neutral
NU-DHL-1	chr8	12728908	128049332	3	gain	BIN3	1597.96	1.726647001	neutral
NU-DHL-1	chr8	12728908	128049332	3	gain	RIDA	941.04	1.7245524784	neutral
NU-DHL-1	chr12	54341704	57310388	3	gain	NCKAP1L	17222.79	1.723458535	neutral
NU-DHL-1	chr5	755958	45462026	4	gain	DNAJC21	4763.4	1.7234080889	neutral
NU-DHL-1	chr8	12728908	128049332	3	gain	MED30	1056.07	1.7232280972	neutral
NU-DHL-1	chr12	32365	16560829	4	gain	USP5	8361.24	1.7221880079	neutral
NU-DHL-1	chr9	22447001	66908817	4	gain	TOPORS	2827.27	1.7205397123	neutral
NU-DHL-1	chr8	12728908	128049332	3	gain	PLPBP	2999.12	1.7198820503	neutral
NU-DHL-1	chr8	12728908	128049332	3	gain	C8orf59	2285.38	1.7192098216	neutral
NU-DHL-1	chr12	32365	16560829	4	gain	STRAP	11820.49	1.7186805268	neutral
NU-DHL-1	chr7	92000796	100723157	3	gain	TSC22D4	6472.23	1.7136945062	neutral
NU-DHL-1	chr9	22447001	66908817	4	gain	CCDC107	663.85	1.7118183412	neutral
NU-DHL-1	chr12	31324815	33426520	4	gain	BICD1	2737.19	1.7111651244	neutral
NU-DHL-1	chr17	16761525	16844455	4	gain	CCDC144A	156.61	1.708373331	neutral
NU-DHL-1	chr5	755958	45462026	4	gain	WDR70	2195.29	1.7074534693	neutral
NU-DHL-1	chr8	12728908	128049332	3	gain	KIF13B	2737.19	1.7036374523	neutral
NU-DHL-1	chr9	22447001	66908817	4	gain	CHMP5	3170.98	1.7016241464	neutral
NU-DHL-1	chr7	100746529	100992566	3	gain	UFSP1	65.14	1.6942363712	neutral
NU-DHL-1	chr8	8088852	12354516	3	gain	MTMR9	1090.72	1.6937540181	neutral
NU-DHL-1	chr5	755958	45462026	4	gain	PAPD7	4677.47	1.6935009696	neutral
NU-DHL-1	chr12	33439391	39303156	3	gain	ALG10	878.67	1.6867203907	neutral
NU-DHL-1	chr12	32365	16560829	4	gain	DCP1B	1132.29	1.6852863955	neutral
NU-DHL-1	chr8	12728908	128049332	3	gain	FAM91A1	5292.82	1.6828963208	neutral
NU-DHL-1	chr3	197667	12833984	3	gain	JAGN1	2126	1.6815948416	neutral
NU-DHL-1	chr12	32365	16560829	4	gain	WNK1	18960.73	1.6770923664	neutral
NU-DHL-1	chr5	755958	45462026	4	gain	NSUN2	11866.22	1.6765667894	neutral
NU-DHL-1	chr12	49130082	54340657	4	gain	TMBIM6	21663.27	1.6764836304	neutral
NU-DHL-1	chr9	22447001	66908817	4	gain	C9orf72	1476	1.67643451	neutral
NU-DHL-1	chr8	12728908	128049332	3	gain	POMK	349.25	1.6763946355	neutral
NU-DHL-1	chr5	755958	45462026	4	gain	PAIP1	2637.4	1.6714705442	neutral
NU-DHL-1	chr9	22447001	66908817	4	gain	CBWD6	547.44	1.6713071512	neutral
NU-DHL-1	chr5	755958	45462026	4	gain	ZNF131	3635.26	1.6683341166	neutral
NU-DHL-1	chr9	22447001	66908817	4	gain	BAG1	5661.47	1.6671211288	neutral
NU-DHL-1	chr8	12728908	128049332	3	gain	RRS1	2217.47	1.6661657457	neutral
NU-DHL-1	chr8	12728908	128049332	3	gain	FZD6	1033.89	1.6660006252	neutral
NU-DHL-1	chr8	12728908	128049332	3	gain	DCTN6	1298.6	1.6594212344	neutral
NU-DHL-1	chr5	755958	45462026	4	gain	TRIP13	2787.08	1.6591184006	neutral
NU-DHL-1	chr8	12728908	128049332	3	gain	GPAT4	5382.9	1.6571325133	neutral
NU-DHL-1	chr12	54341704	57310388	3	gain	RPL41	11213.46	1.6502885716	neutral
NU-DHL-1	chr12	19440673	29783752	4	gain	PYROXD1	1846.04	1.6492424906	neutral
NU-DHL-1	chr7	92000796	100723157	3	gain	VPS50	1516.19	1.648466227	neutral
NU-DHL-1	chr12	54341704	57310388	3	gain	STAT2	5068.3	1.6469325909	neutral
NU-DHL-1	chr12	49130082	54340657	4	gain	PRR13	4804.98	1.6466192932	neutral
NU-DHL-1	chr3	12850596	16323482	3	gain	ANKRD28	4883.97	1.6458762862	neutral
NU-DHL-1	chr12	32365	16560829	4	gain	EMG1	2056.7	1.643873938	neutral
NU-DHL-1	chr12	32365	16560829	4	gain	EMG1	2056.7	1.643873938	neutral
NU-DHL-1	chr18	63318014	74890162	3	gain	TIMM21	1954.14	1.6435100302	neutral
NU-DHL-1	chr22	25318066	25459545	3	gain	LRP5L	673.56	1.640468594	neutral
NU-DHL-1	chr9	22447001	66908817	4	gain	TOMM5	3683.77	1.639485586	neutral
NU-DHL-1	chr5	755958	45462026	4	gain	MED10	2224.4	1.637874033	neutral
NU-DHL-1	chr8	12728908	128049332	3	gain	FZD3	2228.55	1.6357650893	neutral
NU-DHL-1	chr5	755958	45462026	4	gain	GOLPH3	7410.5	1.6346681561	neutral
NU-DHL-1	chr12	32365	16560829	4	gain	CREBL2	1313.85	1.6325255096	neutral
NU-DHL-1	chr3	197667	12833984	3	gain	MTMR14	4773.1	1.6261694342	neutral
NU-DHL-1	chr8	12728908	128049332	3	gain	TBC1D31	1130.91	1.6238627748	neutral
NU-DHL-1	chr8	12728908	128049332	3	gain	SQLE	8074.35	1.6216100601	neutral
NU-DHL-1	chr12	19322278	19440433	5	gain	AEBP2	3292.94	1.6168715494	neutral
NU-DHL-1	chr12	19440673	29783752	4	gain	AEBP2	3292.94	1.6168715494	neutral
NU-DHL-1	chr12	43356415	49129818	7	gain	SCAF11	14466.2	1.6168305418	neutral
NU-DHL-1	chr8	8088852	12354516	3	gain	NEIL2	600.1	1.6155084504	neutral
NU-DHL-1	chr8	12728908	128049332	3	gain	UBXN8	687.41	1.6146998027	neutral
NU-DHL-1	chr9	22447001	66908817	4	gain	TRMT10B	680.49	1.6139506202	neutral
NU-DHL-1	chr12	32365	16560829	4	gain	C1R	34.65	1.6119278005	neutral
NU-DHL-1	chr9	22447001	66908817	4	gain	TPM2	493.39	1.6099128789	neutral
NU-DHL-1	chr8	12728908	128049332	3	gain	REEP4	2023.44	1.6098834739	neutral
NU-DHL-1	chr8	12728908	128049332	3	gain	ELP3	2891.02	1.6073759755	neutral
NU-DHL-1	chr5	755958	45462026	4	gain	LPCAT1	637.52	1.6047362777	neutral
NU-DHL-1	chr8	12728908	128049332	3	gain	UQCRB	7557.41	1.5996949378	neutral
NU-DHL-1	chr7	92000796	100723157	3	gain	SEM1	4264.47	1.5972228465	neutral
NU-DHL-1	chr8	12728908	128049332	3	gain	COPS5	4152.21	1.5955236911	neutral
NU-DHL-1	chr3	197667	12833984	3	gain	TAMM41	439.34	1.5914771534	neutral
NU-DHL-1	chr12	32365	16560829	4	gain	FOXJ2	1017.26	1.5897916764	neutral
NU-DHL-1	chr15	84204614	84235990	6	gain	GOLGA6L4	23.56	1.5852509756	neutral
NU-DHL-1	chr8	12728908	128049332	3	gain	NDUFB9	3967.88	1.5851876355	neutral
NU-DHL-1	chr12	19440673	29783752	4	gain	LDHB	66540.66	1.5850212547	neutral
NU-DHL-1	chr9	17358	4490827	4	gain	PUM3	4145.28	1.5850197646	neutral
NU-DHL-1	chr7	92000796	100723157	3	gain	SAP25	72.07	1.5833992442	neutral
NU-DHL-1	chr9	22447001	66908817	4	gain	DCTN3	2710.85	1.582652792	neutral
NU-DHL-1	chr5	755958	45462026	4	gain	AMACR	144.14	1.5809331608	neutral
NU-DHL-1	chr9	22447001	66908817	4	gain	IL11RA	781.66	1.5795706226	neutral
NU-DHL-1	chr8	12728908	128049332	3	gain	EIF3H	18327.37	1.5765875582	neutral
NU-DHL-1	chr18	74961030	80247394	3	gain	CTDP1	979.84	1.5761721075	neutral
NU-DHL-1	chr12	49130082	54340657	4	gain	RARG	234.22	1.5720518156	neutral
NU-DHL-1	chr7	92000796	100723157	3	gain	GATAD1	2181.43	1.572011461	neutral
NU-DHL-1	chr12	32365	16560829	4	gain	C12orf60	146.91	1.5692830285	neutral
NU-DHL-1	chr12	54341704	57310388	3	gain	PA2G4	16416.19	1.5683264022	neutral
[truncated: 17,829 more rows]
