# Supplementary material for: The LL-100 panel: 100 cell lines for blood cancer studies
Source: Sci Rep. 2019 Jun 3;9:8218. doi: 10.1038/s41598-019-44491-x (PMC6547646; doi:10.1038/s41598-019-44491-x)
Supplement: Supplementary file 5 — Dataset 5 [file 41598_2019_44491_MOESM5_ESM.xlsx]

## Sheet: Tabelle1
	Supplementary Table 4. Sequence of primers for the recognition of splice variants.
	gene			RT-PCR primer
	LIMS1 exon 1	forward	NM_00193483	5´- GCG GAG AGA TGC TGG GC - 3´
	LIMS1 exon 2	reverse	NM_00193483	5´- ACT GTT CAC GAT CTT CTC AGC - 3´
	LIMS1 exon 1	forward	NM_001193488	5´- AGT GCG TAG GTT TGC AGA ACT - 3
	LIMS1 exon 2	reverse	NM_001193488	5´- ACT GTT CAC GAT CTT CTC AGC - 3´
	RABGAP1L exon 19	forward	NM_0014857	5´- GAC TGA TGG AGC AGG CTT G - 3´
	RABGAP1L exon 21	reverse	NM_0014857	5´- CTC TCA GCT TCT TAT GAA GAT TC - 3´
	RABGAP1L exon 2	forward	NM_001035230	5´- TGC ACG ATG AAG ACT TCC TCA - 3
	RABGAP1L exon 4	reverse	NM_001035230	5´- CTC TCA GCT TCT TAT GAA GAT TC - 3´
	TFEC exon 3	forward	ENST00000484212.5	5´- AGT GCC CAT AGA ACA GAG TTC - 3´
	TFEC exon 4	reverse	ENST00000484212.5	5´- TGT AGC TGA GGC CTT GCA G - 3´
	TFEC exon 1	forward	NM_012252	5´- GGT GCT GTT TGT AGA GAT GAC - 3´
	TFEC exon 2	reverse	NM_012252	5´- TGT AGC TGA GGC CTT GCA G - 3´
	PCR conditions: 59°C, 35 cycles.
